# Supplementary material for: A Phenotypic Paradigm for Cerebral Palsy Genetics
Source: medRxiv. 2026 Jan 18:2026.01.13.25341946. Preprint. [Version 1] doi: 10.64898/2026.01.13.25341946 (PMC12870715; doi:10.64898/2026.01.13.25341946)
Supplement: Supplement 2 — Supplemental Tables (Excel) • Supplemental Table S1. List of enrolled study participants for each Shriners Children’s Facility. • Supplemental Table S2. Number of trios, duos & singletons • Supplemental Table S3. Summary of genetic findings for solved cases in Shriners cohort. • Supplemental Table S4. Clinical summaries of the 460 study participants in the Shriners cohort • Supplemental Table S5. Enrichment testing for the 515 genes reported in the CP NGS cohorts • Supplemental Table S6. List of the 6019 curated publications (gene-specific cohorts). • Supplemental Table S7. Enrichment testing for gene-specific cohorts • Supplemental Table S8. Counts of genes deemed causal/associated with CP by authors of the 21 CP NHS cohort studies • Supplemental Table S9. Diagnostic rate in the 21 NGS CP cohorts [file media-2.xlsx]

## Sheet: Captions
List of Supplementary Tables
Table		Caption
Table S1	……	Study participants initialled enrolled and processed according to Shriners Children's Facility.
Table S2	……	Counts of solved and unsolved trios according to availability of parental samples. M/F: both maternal and paternal samples were available. M only: Only maternal sample available. F only: Only paternal sample available. None: Neither maternal nor paternal sample available.
Table S3	……	Summary of genetic findings for solved cases in Shriners cohort
Table S4	……	Clinical summaries of the 460 study participants in the Shriners cohort
Table S5	……	Enrichment testing for the 515 genes reported in the CP NGS cohorts
Table S6	……	List of the 6019 curated publications (gene-specific cohorts).
Table S7	……	Enrichment testing for gene-specific cohorts
Table S8	……	Counts of genes deemed causal/associated with CP by authors of the 21 CP NHS cohort studies
Table S9	……	Diagnostic rate in the 21 NGS CP cohorts

## Sheet: Table S1
Site	Enrollment	Processed
Chicago	91	83
Greenville	73	67
Mexico City	54	51
Northern California	100	98
Philadelphia	17	16
Portland	73	60
Salt Lake City	28	23
Shreveport	64	62
Total	500	460

## Sheet: Table S2
Group	M/F	M only	F only	None
solved	15/72 (20.8%)	15/72 (51.4%)	15/72 (2.8%)	15/72 (25.0%)
unsolved	90/384 (23.4%)	90/384 (59.1%)	90/384 (5.2%)	90/384 (12.2%)

## Sheet: Table S3
External ID	Case ID	Gene	Variant	transcript	HGVS.c	HGVS.p	genotype	Classification	ACMG	ClinVar	Parents	Siblings	a
P1	ECHI007	COL4A1	13-110186411-C-A	ENST00000375820.10	c.1871G>T	p.(Gly624Val)	0/1	LP	PM1,PM2,PP2,PP	na	M only
P2	ECHI011	POLG	15-89317378-T-TG	ENST00000268124.11	c.3640dup	p.(Gln1214Profs*3)	0/1	P	PVS1, PM2_Supporting, PP4	VUS (one submitter)	none
P3	ECHI015	CTNNB1	3-41227270-C-A	ENST00000349496.11	c.999C>A	p.(Tyr333*)	0/1	P	PVS1, PS2, PM2_Supporting, PP4, PP5_Strong	P	M/F
P4	ECHI017	IRF2BPL	14-77027472-T-TGC	ENST00000238647.5	c.320_321insGC	p.(Gln108Hisfs*45)	0/1	LP	PVS1_Strong, PM2_Supporting, PP5	LP	M only
P5	ECHI019	TUBA1A	12-49185939-C-G	ENST00000301071.12	c.427G>C	p.(Gly143Arg)	0/1	LP	PM2_Supporting, PP2, PP3_Strong	VUS (one submitter)	M only
P6	ECHI036	G6PD	X-154533044-C-T	ENST00000393562.10	c.949G>A	p.(Glu317Lys)	hemizygous	LP	PM1, PP2, PP3, PP5_Strong	P/LP	M/F
P7	ECHI040	PROC	2-127423172-G-A	ENST00000234071.8	c.400+1G>A	p.?	0/1	P	PVS1, PS1_Supporting, PM2_Supporting]	P	M only
P8	ECHI044	PTPN11	12-112489047-C-G	ENST00000351677.7	c.1471C>G	p.(Pro491Ala)	0/1	LP	PM1_Supporting, PM5, PP2, PP5_Strong	P/LP	none
P9	ECHI066	SPAST	2-32136575-G-A,	ENST00000315285.9	c.1258G>A	p.(Glu420Lys)	0/1	P	PM1,PM2,PM5,PP3,PS1	na	none
P10	ECHI075	KCNC1	11-17771785-A-G	ENST00000265969.8	c.691A>G	p.(Thr231Ala)	0/1	LP	PS2, PM2_Supporting, PP2, PP5	LP	M/F
P11	ECHI081	QRICH1	3-49076909-T-TA	ENST00000395443.7	c.108dup	p.(Lys37*)	0/1	LP	PVS1, PM2	na	none
P12	ECHI085	ITGB3	17-47292285-T-TA	ENST00000559488.7	c.1409dup	p.(Asn470Lysfs*2)	0/1	P	PVS1, PP5_VeryStrong	P	M only
P13	ECHI089	MAP3K8	10-30450275-TA-T	ENST00000263056.6	c.524del	p.(Lys175Serfs*51)	0/1	LP	PVS1, PM2	na	M only
P14	EGRE007	HRAS	11-533309-G-GGGGGGTCCCA	ENST00000417302.7	c.490_499dup	p.(Pro167Leufs*36)	0/1	LP	PVS1, PM2	na	M only
P15	EGRE013	ACVRL1	12-51916107-C-T	ENST00000388922.9	c.1120C>T	p.(Arg374Trp)	0/1	LP	PM1, PM5, PP3, PP5	P/LP	none
P16	EGRE038	NT5C2	10-103105781-AGT-A	ENST00000404739.8	c.312_313del	p.(Leu105Valfs*21)	1/1	P	PVS1,PM2,PP3	P/LP	none
P17	EGRE044	CEP85L	6-118652721-CTGAT-C	NM_001178035.2	c.57_60del	p.Ser20fs	0/1	P	PVS1,PP5,PP3	LP	M only
P18	EGRE051	CUL4B	X-120541694-G-A	ENST00000371322.11	c.1351C>T	p.(Arg451*)	0/1	P	PM2,PP5,PVS1	P	M only
P19	EGRE055	AP3B2	15-82661861-CAG-C	ENST00000535359.6	c.2978_2979del	p.(Pro993Argfs*5)	0/1	P	PVS1, PP4, PP5	P/LP	F only
P20	EGRE056	FBN2	5-128276044-A-G	ENST00000262464.9	c.7588T>C	p.(Cys2530Arg)	0/1	LP	PM2,PP3,PP4,PM1	VUS (one submitter)	M only
P21	EGRE058	POLG	15-89323460-C-G	ENST00000268124.11	c.2209G>C	p.(Gly737Arg)	0/1	LP	PP3, PP4, PP5	P/LP	M only
P22	EGRE060	CSF1R	5-150055322-G-GGT	ENST00000675795.1	c.2567_2568dup	p.(Pro857Thrfs*6)	0/1	P	PVS1, PM2, PP4	na	none
P23	EGRE061	GRIN2D	19-48421920-G-GAAGC	ENST00000263269.4	c.2228_2231dup	p.(Leu745Serfs*71)	0/1	P	PVS1, PM2, PP4	na	M only
P24	EGRE062	ATL1	14-50613343-C-T	ENST00000358385.12	c.715C>T	p.(Arg239Cys)	0/1	LP	PM5, PP2, PP4, PP5	P/LP	M only
P25	EMEX001	ITPR1	3-4665283-A-G	ENST00000649015.2	c.1700A>G	p.(Tyr567Cys)	0/1	P	PS2, PM1, PM2, PM5, PP3, PP4, PP5	P	M/F
P26	EMEX011	CTNNB1	3-41234222-AG-A	ENST00000349496.11	c.1609del	p.(Val537Phefs*33)	0/1	P	PVS1, PM2, PP4	na	M only	EMEX012
P27	EMEX026	MTOR	1-11256967-C-T	ENST00000361445.9	c.470G>A	p.(Gly157Asp)	0/1	LP	PS2, PM2, PP4	na	M/F
P28	EMEX034	DLG4	17-7217132-TAC-T	ENST00000399506.9	c.14_15del	p.(Cys5Tyrfs*12)	0/1	P	PVS1, PS2, PM2	na	M/F
P29	ENCA007	VAMP1	12-6466294-AC-A	ENST00000396308.4	c.59del	p.(Gly20Valfs*9)	0/1	VUS	PP4, PP5	P	none
P30	ENCA011	KANSL1	17-46171242-A-T	ENST00000432791.7	c.902T>A	p.(Leu301*)	0/1	LP	PVS1, PP4	LP/VUS	M only
P31	ENCA013	TUBA1A	12-49186333-C-T	ENST00000301071.12	c.352G>A	p.(Val118Met)	0/1	P	PM1, PM2_Supporting, PM5, PP2, PP5_Strong	P/LP	M/F
P32	ENCA017	TUBB3	16-89932587-G-C	ENST00000315491.12	c.74G>C	p.(Ser25Thr)	0/1	LP	PM2,PM5,PP2,PP4	na	M only
P33	ENCA019	MAPK8IP3	16-1762843-C-T	ENST00000610761.2	c.1735C>T	p.(Arg579Cys)	0/1	P	PS2, PM2_Supporting, PP3, PP4, PP5_Strong.	P/LP	M/F
P34	ENCA024	DDX3X	X-41346376-G-A	ENST00000644876.2	c.1463G>A	p.(Arg488His)	0/1	LP	PM1, PM2_Supporting, PM5_Supporting, PP3, PP5	P/LP	none
P35	ENCA045	SOX2	3-181712889-C-T	ENST00000325404.3	c.529C>T	p.(Gln177*)	0/1	LP	PVS1_Strong, PM2_Supporting, PP5	P	none
P36	ENCA048	GNAO1	16-56336784-T-C	ENST00000262493.12	c.647T>C	p.(Phe216Ser)	0/1	P	PS2, PP3, PP4, PM1, PM2, PP2	ma	M/F
P37	ENCA054	G6PD	X-154533596-C-G	ENST00000393562.10	c.844G>C	p.(Asp282His)	hemizygous	P	PM1, PM5_Supporting, PP2, PP3_Moderate, PP5_Strong.	P	M only
P38	ENCA062	L1CAM	X-153865087-C-T	ENST00000370060.7	c.2872+1G>A	p.?	hemizygous	P	PVS1,PP5,PM2	P	M/F	ENCA063
P39	ENCA066	COL4A2	13-110482660-G-A	ENST00000360467.7	c.2902+1G>A	p.?	0/1	P	PVS1, PM2_Supporting, PP4, PP5.	LP	M only
P40	ENCA074	ADGRV1	5-90720224-G-A	ENST00000405460.9	c.9623+1G>A	p.?	0/1	P	PVS1, PP4, PP5_Strong	LP	M only
P41	ENCA085	CAMTA1	1-6785577-T-G	ENST00000303635.12	c.45+2T>G	p.?	0/1	P	PVS1, PS2, PM2_Supporting, PP4		M/F
P42	ENCA089	CASK	X-41542746-C-T	ENST00000378163.7	c.2100G>A	p.(Trp700*)	0/1	P	PP5,PP4,PM2,PVS1	P	M only
P43	ENCA092	FLNB	3-58134726-T-C	ENST00000295956.9	c.4625T>C	p.(Ile1542Thr)	0/1	LP	PS2, PM2_Supporting, PP3_Moderate	na	M/F
P44	EPHL015	ATL1	14-50613343-C-T	ENST00000358385.12	c.715C>T	p.(Arg239Cys)	0/1	P	PS2, PM5_Supporting, PP2, PP4, PP5_Strong	P/LP	M only
P45	EPOR005	STXBP1	9-127666206-G-A	ENST00000373299.5	c.704G>A	p.(Arg235Gln)	0/1	P	PM2_Supporting, PP3_Strong, PP4, PP5_Strong	P	M only
P46	EPOR024	AMPD2	1-109629452-C-A	ENST00000528667.7	c.1824C>A	p.(Tyr608*)	0/1	P	PVS1, PM2_Supporting, PP4	na	M only
P46	EPOR024	AMPD2	1-109629899-G-A	ENST00000528667.7	c.1966G>A	p.(Gly656Arg)	0/1	LP	PM2_Supporting, PP3_Strong, PP4	na	M only
P47	EPOR029	TUBB3	16-89934743-G-A	ENST00000315491.12	c.292G>A	p.(Gly98Ser)	0/1	LP	PM2, PP2, PP3, PP4, PP5	P/LP	M only
P48	EPOR030	TRPM3	9-70553042-T-C	ENST00000677713.2	c.3376A>G	p.(Asn1126Asp)	0/1	P	PS2, PM2_Supporting, PP4, PP5_Strong	P/LP	M/F
P49	EPOR034	RARS2	6-87524653-C-G	ENST00000369536.10	c.879-1G>C	p.?	0/1	P	PVS1, PS1_Supporting, PM2_Supporting, PP4	P/LP	M only
P49	EPOR034	RARS2	6-87548623-A-C	ENST00000369536.10	c.419T>G	p.(Phe140Cys)	0/1	LP	PP3_Moderate, PP4, PP5_Strong, BP1	P/LP	M only
P50	EPOR042	COL4A1	13-110186481-C-T	ENST00000375820.10	c.1801G>A	p.(Gly601Ser)	0/1	LP	PP3_Moderate, PP4, PP5_Strong	P	none
P51	EPOR045	KCNA2	1-110603663-T-C	ENST00000316361.10	c.1120A>G	p.(Thr374Ala)	0/1	P	PM2_Supporting, PP2, PP3_Strong, PP4, PP5_Strong	P	M only
P52	EPOR048	CHAMP1	13-114324359-TC-T	ENST00000361283.4	c.518del	p.(Ser173Phefs*46)	0/1	LP	PVS1_Strong, PM2_Supporting, PP4	na	M only
P53	EPOR064	PTPN11	12-112489047-C-T	ENST00000351677.6	c.1471C>T	p.(Pro491Ser)	0/1	LP	PP5,PP4,PP3,PS1	P	M only
P54	ESHR008	G6PD	X-154536002-C-T	ENST00000393562.10	c.202G>A	p.(Val68Met)	hemizygous	LP	PS4, PS3_SUP, PP3	P/LP	M only
P55	ESHR009	BTD	3-15645186-G-C	ENST00000643237.3	c.1270G>C	p.(Asp424His)	1/1	LP	PM1, PM5_Supporting, PM3\_Very Strong, PP3, PP5_Strong	P/LP	none
P56	ESHR020	HESX1	3-57198221-AT-A	ENST00000295934.8	c.533del	p.(Asn178Ilefs*10). P: PVS1,PP4,PP3,BS1	0/1	P	PVS1,PP4,PP3,BS1	na	none
P57	ESHR027	RAB11B	19-8399886-G-A	ENST00000328024.11	c.64G>A	p.(Val22Met)	0/1	LP	PM2_Supporting, PP3_Moderate, PP4, PP5_Strong	P/LP	F only
P58	ESHR043	AHDC1	1-27551170-CCTGGAGAG-C	ENST00000673934.1	c.938_945del	p.(Ala313Glyfs*7). P: PVS1, PM2\_Supporting, PP4.	0/1	P	PVS1, PM2_Supporting, PP4		M only
P59	ESHR049	GRIA4	11-105933765-G-A	ENST00000282499.10	c.2090G>A	p.(Arg697Gln)	0/1	VUS	PM5_Supporting, PP5, BP4	P	none
P60	ESHR058	SMARCC1	3-47736042-G-A	ENST00000254480.10	c.568C>T	p.(Arg190*)	0/1	LP	PVS1, PM2	na	M only
P61	ESLC009	CACNA1D	3-53730461-C-A	ENST00000288139.11	c.2301C>A	p.(Phe767Leu)	0/1	P	PS1_Supporting, PS2, PM1, PM2_Supporting, PP3_Moderate, PP4	na	M/F
P62	ESLC021	MECP2	X-154031409-G-A	ENST00000303391.11	c.419C>T	p.(Ala140Val)	hemizygous	LP	PM1, PP3_Moderate, PP4, PP5_Strong, BP1	P/LP	none
P63	EGRE054	SLC12A2	5-128184374-CT-C	ENST00000262461.7	c.3312del	p.(Phe1104Leufs*23)	0/1	P	PVS1, PP4, PP5_Strong	P	M only
P64	EMEX041	ADAR	1-154588125-C-T	ENST00000368474.9	c.3019G>A	p.(Gly1007Arg)	0/1	LP	PS1_Moderate, PM2_Supporting, PP3_Moderate, PP4	P/LP	none
P65	EPHL011	CTNNB1	Deletion (Exons 8-15)	n/a	na/	n/a	0/1	P			none
P66	ENCA034	PAX5	9-36882054-G-T	ENST00000358127.9	c.962C>A	p.(Pro321His)	0/1	LP	PS1, PP3, PP4	P	none
P67	EPHL001	FRRS1L	9-109141465-ACTC-A	ENST00000561981.5	c.584_586del	p.(Gly195del)	1/1	LP	PP3, PM2, PM3, PM4, PP4	P/LP	M only
P68	ECHI087	WDFY3	4-84765859-C-T	ENST00000295888.9	c.5139G>A	p.(Trp1713*)	0/1	LP	PVS1, PM2_Supporting	na	M only
P69	EGRE049	SCN9A	2-166199570-C-G	ENST00000642356.2	c.5069G>C	p.(Cys1690Ser)	0/1	LP	PS2, PM2, PP3, PP4, BP1	na	M/F
P70	EPOR072	MTND1	MT-3243-A-G	NC_012920.1(MT-TL1)	m.3243A>G	na	mitochondrial	LP	PM2_Supporting, PP4, PP5_Strong	P	M only

## Sheet: Table S4
Case ID	Sex	Gestational age	CP subtype	GMFCS	CFCS	EDACS
N1	Male	>= 37 weeks	Hemiplegic	I	I	I
N2	Male	28 - 31 weeks		III	I	I
N3	Male	<= 27 weeks		II	I	I
N4	Male	28 - 31 weeks		II	I	I
N5	Female	32 - 36 weeks		II	III	I
P1	Female	>= 37 weeks	Dystonic	II	IV	I
N6	Female	>= 37 weeks		II	I	I
N7	Male	>= 37 weeks	Dystonic	II	II	I
P2	Male	28 - 31 weeks	Spastic diplegic	II	I	I
N8	Female	>= 37 weeks	Hemiplegic	I	I	I
N9	Male	>= 37 weeks	Hemiplegic	I	I	I
N10	Male	>= 37 weeks	Spastic quadriplegic	V	V	V
P3	Male	na	Spastic diplegic	IV	IV	II
N11	Male	<= 27 weeks	Mixed spastic dystonic quadriplegic	III	I	I
P4	Female	na	Dystonic	II	I	I
P5	Male	na	Spastic	II	I	I
N12	Male	<= 27 weeks	Quadriplegic	IV	III	I
N13	Male	32 - 36 weeks	Spastic hemiplegic	II	I	I
N14	Female	<= 27 weeks	Spastic diplegic	II	I	I
N15	Female	>= 37 weeks	Spastic diplegic	IV	I	I
N16	Male	28 - 31 weeks	Quadriplegic	IV	I	I
N17	Male	>= 37 weeks	Quadriplegic	V	IV	V
N18	Male	28 - 31 weeks	Dystonic quadruplegic	IV	I	I
N19	Female	32 - 36 weeks	Spastic quadriplegic	I	I	I
N20	Male	>= 37 weeks	Spastic dystonic quadruplegic	I	II	II
N21	Female	na	Diplegic	II	I	I
N22	Male	na		IV	IV	III
N23	Female	>= 37 weeks	Spastic quadriplegic	V	V	V
N24	Female	na	Spastic quadriplegic	V	V	V
N25	Female	>= 37 weeks	Hemiplegic	II	I	I
P6	Male	28 - 31 weeks		V	V	V
N26	Male	na		II	I	I
N27	Male	>= 37 weeks		I	I	I
N28	Female	>= 37 weeks		I	I	I
P7	Female	na		IV	III	II
N29	Male	na		IV	V	IV
N30	Male	na		I	I	I
P8	Male	28 - 31 weeks		I	I	I
N31	Male	<= 27 weeks		IV	II	I
N32	Female	na		I	I	I
N33	Female	>= 37 weeks		II	IV	III
N34	Male	na		IV	IV	IV
N35	Male	na		V	IV	IV
N36	Female	28 - 31 weeks		I	I	I
PC1	Male	na		II	II	IV
N37	Male	<= 27 weeks		III	I	I
N38	Male	<= 27 weeks		II	IV	I
N39	Female	<= 27 weeks		IV	IV	III
N40	Female	28 - 31 weeks		III	I	I
N41	Male	28 - 31 weeks		V	I	III
N42	Female	32 - 36 weeks		III	I	I
N43	Female	na		IV	I	I
N44	Male	>= 37 weeks		II	I	I
N45	Female	na		II	IV	I
N46	Male	na		II	I	I
N47	Female	na		II	II	I
N48	Male	na		III	I	II
N49	Male	na		I	I	I
P9	Female	na	Hypotonic	IV	II	I
N50	Female	28 - 31 weeks		III	IV	I
N51	Male	28 - 31 weeks		II	I	I
U8	Male	na		I	I	I
N52	Male	na		III	I	I
N53	Male	na		I	II	II
N54	Male	32 - 36 weeks		V	V	V
N55	Male	>= 37 weeks		II	II	I
N56	Female	na		IV	II	IV
P10	Female	<= 27 weeks		III	IV	II
PC9	Male	<= 27 weeks		I	I	I
N57	Male	28 - 31 weeks		IV	I	I
N58	Male	>= 37 weeks		II	I	I
N59	Male	<= 27 weeks		II	IV	III
N60	Male	na		I	I	I
P11	Male	na	Hypotonic	IV	III	II
N61	Female	na		I	I	I
N62	Male	>= 37 weeks		I	I	I
N63	Male	na		II	IV	II
P12	Female	na		IV	I	I
N64	Male	32 - 36 weeks		II	II	I
PC2	Female	<= 27 weeks		III	I	I
P13	Male	28 - 31 weeks	Hypotonic	II	I	I
N65	Female	>= 37 weeks		II	I	I
N66	Male	28 - 31 weeks		I	I	I
N67	Male	>= 37 weeks		II	II	I
N68	Male	32 - 36 weeks		III	II	I
N69	Male	>= 37 weeks	Triplegic	I	I	I
N70	Female	>= 37 weeks	Hemiplegic	II	III	III
P14	Male	32 - 36 weeks	Dystonic quadruplegic	II	I	I
N71	Male	32 - 36 weeks	Diplegic	II	I	I
N72	Female	32 - 36 weeks	Spastic	II	I	I
N73	Female	<= 27 weeks	Diplegic	II	I	I
P15	Male	32 - 36 weeks	Ataxia	III	I	I
N74	Male	32 - 36 weeks	Diplegic	III	I	III
N75	Female	<= 27 weeks	Diplegic	II	I	I
N76	Male	28 - 31 weeks	Spastic diplegic	II	I	I
N77	Male	<= 27 weeks	Spastic diplegic	I	I	I
N78	Female	>= 37 weeks	Hemiplegic	I	I	I
N79	Male	28 - 31 weeks	Diplegic	II	I	I
N80	Female	>= 37 weeks	Hemiplegic	II	I	I
N81	Male	28 - 31 weeks	Diplegic	III	I	I
N82	Female	28 - 31 weeks	Spastic diplegic	III	I	I
N83	Male	>= 37 weeks	Spastic hemiplegic	I	I	I
N84	Female	28 - 31 weeks	Spastic triplegic	II	I	I
N85	Female	>= 37 weeks	Hemiplegic	I	I	I
N86	Female	32 - 36 weeks	Spastic hemiplegic	I	I	I
N87	Male	28 - 31 weeks	Diplegic	II	I	I
N88	Male	32 - 36 weeks	Spastic diplegic	III	I	I
N89	Male	<= 27 weeks	Quadriplegic	II	I	I
N90	Male	>= 37 weeks	Diplegic	I	II	I
N91	Male	>= 37 weeks	Diplegic	II	I	I
N92	Male	32 - 36 weeks	Quadriplegic	V	IV	IV
N93	Female	32 - 36 weeks	Diplegic	III	I	I
N94	Female	28 - 31 weeks	Spastic diplegic	IV	II	II
N95	Female	>= 37 weeks	Spastic quadriplegic	IV	I	I
N96	Male	32 - 36 weeks	Hemiplegic	II	I	I
P16	Male	>= 37 weeks	Ataxic dyskinetic	III	II	I
N97	Female	28 - 31 weeks	Spastic quadriplegic	IV	I	II
N98	Male	32 - 36 weeks	Diplegic	II	I	I
N99	Female	32 - 36 weeks	Diplegic	II	I	I
N100	Male	32 - 36 weeks	Spastic hemiplegic	I	I	I
PC3	Female	32 - 36 weeks	Spastic hemiplegic	II	I	I
P17	Female	32 - 36 weeks	Spastic	III	I	I
N101	Male	32 - 36 weeks		II	I	I
N102	Male	32 - 36 weeks		II	I	I
PC4	Male	32 - 36 weeks		II	I	I
N103	Male	na		III	I	I
PC5	Male	>= 37 weeks		I	I	I
N104	Female	>= 37 weeks		II	I	I
P18	Male	>= 37 weeks	Dyskinesia	II	II	II
N105	Female	32 - 36 weeks		IV	II	II
N106	Male	>= 37 weeks		I	I	I
P63	Male	28 - 31 weeks		II	I	I
P19	Female	>= 37 weeks	Ataxia	III	III	I
P20	Male	28 - 31 weeks	Spastic hemiplegic	I	I	I
N107	Female	32 - 36 weeks		V	III	I
P21	Female	>= 37 weeks		II	I	I
N108	Male	28 - 31 weeks	Spastic diplegic	III	I	II
P22	Male	>= 37 weeks	Spastic	I	I	I
P23	Male	32 - 36 weeks	Spastic	II	I	I
P24	Male	>= 37 weeks	Diplegic	II	I	I
N109	Male	32 - 36 weeks		I	I	I
N110	Female	>= 37 weeks		I	I	I
N111	Male	>= 37 weeks		II	I	I
N112	Male	>= 37 weeks		II	I	I
N113	Male	>= 37 weeks		III	IV	II
N114	Male	28 - 31 weeks		I	I	I
N115	Male	>= 37 weeks		II	I	I
N116	Male	>= 37 weeks		III	I	I
N117	Male	>= 37 weeks		II	I	I
N118	Male	>= 37 weeks		IV	III	III
P25	Female	>= 37 weeks		IV	I	I
N119	Male	28 - 31 weeks		II	I	I
N120	Male	32 - 36 weeks		II	I	III
N121	Male	28 - 31 weeks		II	I	I
N122	Female	28 - 31 weeks		II	II	I
N123	Male	<= 27 weeks		III	III	I
N124	Male	<= 27 weeks		IV	I	I
N125	Female	28 - 31 weeks		V	IV	III
N126	Male	<= 27 weeks		IV	I	I
P26	Male	>= 37 weeks		IV	IV	I
U18	Male	>= 37 weeks		IV	IV	I
N127	Female	28 - 31 weeks		III	II	I
N128	Female	<= 27 weeks		II	I	I
N129	Female	>= 37 weeks		II	I	I
N130	Male	28 - 31 weeks		I	I	I
N131	Female	32 - 36 weeks		III	I	I
U19	Female	32 - 36 weeks		III	I	I
N132	Male	32 - 36 weeks		III	II	II
N133	Female	28 - 31 weeks		IV	II	II
N134	Male	>= 37 weeks		V	IV	III
N135	Male	32 - 36 weeks		II	I	I
N136	Male	28 - 31 weeks		V	IV	II
N137	Male	>= 37 weeks		I	I	II
N138	Male	>= 37 weeks		II	II	I
P27	Male	32 - 36 weeks		III	III	II
N139	Female	>= 37 weeks		II	II	I
N140	Male	32 - 36 weeks		III	I	I
N141	Female	>= 37 weeks		I	I	I
N142	Male	28 - 31 weeks		IV	II	I
N143	Male	>= 37 weeks		II	I	II
N144	Female	28 - 31 weeks		III	I	I
N145	Male	>= 37 weeks		II	I	I
P28	Female	<= 27 weeks		II	III	III
N146	Male	>= 37 weeks		II	III	II
N147	Male	28 - 31 weeks		II	II	II
N148	Male	28 - 31 weeks		II	II	II
N149	Female	<= 27 weeks		III	I	I
N150	Male	28 - 31 weeks		III	II	II
N151	Female	>= 37 weeks		IV	III	I
P64	Female	>= 37 weeks		V	IV	IV
N152	Female	>= 37 weeks		II	III	II
PC6	Female	>= 37 weeks		I	II	I
N153	Female	>= 37 weeks		II	III	III
N154	Female	28 - 31 weeks		II	III	II
N155	Female	28 - 31 weeks		II	III	II
U22	Female	<= 27 weeks		III	I	I
N156	Female	32 - 36 weeks		I	I	I
U23	Male	32 - 36 weeks		III	III	III
N157	Female	>= 37 weeks		V	IV	II
N158	Male	<= 27 weeks		IV	III	III
U24	Male	32 - 36 weeks		IV	III	II
N159	Female	na		III	II	I
N160	Male	na	Spastic diplegic	II	I	I
N161	Female	na	Spastic diplegic	IV	I	I
N162	Male	na	Diplegic	III	I	I
N163	Male	>= 37 weeks		I	I	I
N164	Female	na	Spastic hemiplegic	II	I	I
P29	Male	32 - 36 weeks	Hemiplegic	II
N165	Female	>= 37 weeks	Spastic diplegic	II	I	I
N166	Male	>= 37 weeks		II	II
N167	Male	na		II	I	I
P30	Female	28 - 31 weeks	Dystonic ataxic	IV	II	I
N168	Male	na		II	I	I
P31	Female	>= 37 weeks	na	I	I	I
N169	Male	na		III	I	I
N170	Female	na		II	IV	II
N171	Female	na		I
P32	Female	na	na	III	IV	II
P33	Female	>= 37 weeks	Spastic diplegic	IV	IV	II
N172	Male	28 - 31 weeks	Diplegic	II
N173	Female	32 - 36 weeks	Spastic quadriplegic	V	V	V
N174	Male	na	Spastic diplegic	I	I	I
N175	Male	>= 37 weeks	Spastic quadriplegic	IV	V	V
P34	Female	na	Spastic diplegic	II	III	I
N176	Male	32 - 36 weeks	Spastic diplegic	III	I
N177	Male	32 - 36 weeks	Spastic diplegic	II	I	I
N178	Female	<= 27 weeks	Spastic hemiplegic	II	I	I
N179	Male	>= 37 weeks	Hemiplegic	II	I	I
N180	Male	<= 27 weeks	Spastic diplegic	III	I	I
N181	Female	na	Spastic diplegic	III	V	I
N182	Male	na	Spastic quadriplegic	I	I	I
N183	Female	32 - 36 weeks	Spastic hemiplegic	II	I	I
N184	Female	>= 37 weeks	Spastic diplegic	II	I	I
P66	Female	32 - 36 weeks	Spastic diplegic	II	I	I
N185	Male	>= 37 weeks		II	I
N186	Female	28 - 31 weeks		II
N187	Female	>= 37 weeks	Spastic hemiplegic	I		I
N188	Male	na	Spastic diplegic	II	I	I
N189	Female	<= 27 weeks	Spastic quadriplegic	IV	IV	II
N190	Male	<= 27 weeks	Spastic diplegic	II	I
U26	Male	<= 27 weeks	Spastic diplegic	III	I
N191	Male	28 - 31 weeks	Spastic diplegic	II	I	I
N192	Male	na	Spastic hemiplegic	II	II	II
N193	Female	<= 27 weeks	Spastic diplegic	II	IV	II
P35	Female	na	Spastic diplegic	II	I	I
N194	Male	na	Spastic hemiplegic	II	I	I
N195	Female	28 - 31 weeks		II	I	I
P36	Female	>= 37 weeks	Dyskinesia, Ataxia	II		I
N196	Female	na		II	I	I
N197	Female	na		IV	V	II
N198	Male	na		II	I	I
N199	Male	na		IV	V
N200	Female	na		IV	V	V
P37	Male	<= 27 weeks	Spastic diplegic	II	I	I
N201	Male	<= 27 weeks	Spastic diplegic	IV	III	V
N202	Male	na		II	II	I
N203	Male	na		I	II	I
N204	Male	na		I	I	I
N205	Female	na		II	I	I
N206	Male	na		II	I	I
P38	Male	na	Ataxia	III
U28	Male	na		IV
N207	Female	na		V	III	V
N208	Female	na		II	I	I
P39	Male	na	Dystonia	IV	IV	III
N209	Male	na	Spastic hemiplegic	I	I	I
N210	Male	>= 37 weeks	Hemiplegic	II	II	I
N211	Male	na		I	I	I
N212	Male	na		IV	I
N213	Male	na		I	I	I
N214	Male	na
N215	Female	na		II	I	I
P40	Female	na	Spastic	II	I
N216	Female	na		I	I	I
N217	Female	na		II	I	I
N218	Female	<= 27 weeks		III	I	I
N219	Female	na		II	I	I
N220	Female	na		II	I	I
N221	Male	<= 27 weeks		II	I	I
PC7	Female	na
N222	Female	na		II	I	I
N223	Male	na		II	I	I
U29	Male	na		IV
P41	Female	na	na	I	I	I
N224	Female	na		I	II	I
N225	Female	na		I
N226	Male	na		II	I	I
P42	Female	na
N227	Male	na		I	I	I
N228	Female	32 - 36 weeks		I	I	I
P43	Male	>= 37 weeks	Ataxia, Hypotonia	III	I	II
N229	Female	28 - 31 weeks		II	I	III
N230	Male	na		IV	I	III
N231	Male	na		IV	III	IV
N232	Female	na		V	IV	V
N233	Male	na		V	I	II
N234	Female	na		IV	I	II
N235	Female	>= 37 weeks		I	I	I
N236	Male	na		IV	I	I
U30	Male	>= 37 weeks		V	V	V
N237	Male	na		IV	IV	II
N238	Male	28 - 31 weeks		IV	I	I
U32	Female	na		III	I	I
N239	Female	32 - 36 weeks		I	I	I
N240	Female	32 - 36 weeks		III	III	I
N241	Male	na		II	II	III
U33	Male	>= 37 weeks		I	II	I
N242	Male	32 - 36 weeks		II	I	I
P65	Male	>= 37 weeks	Ataxia, Hypotonia	II	IV	I
N243	Female	na		II	I	I
N244	Male	na		III	IV	V
N245	Female	na		V	III	IV
P44	Male	>= 37 weeks	na	II	I	I
N246	Female	na		IV	II	I
U34	Female	na		IV	IV	I
N247	Male	>= 37 weeks		II	I	I
N248	Male	>= 37 weeks		II	I	I
N249	Female	na
P45	Male	>= 37 weeks	Hypertonic quadriplegic	V	IV	V
N250	Male	28 - 31 weeks	Diplegic	III	I	II
N251	Female	>= 37 weeks	Hemiplegic	II	II	I
N252	Female	>= 37 weeks	Spastic quadriplegic	V	V	V
N253	Male	>= 37 weeks	Spastic quadriplegic
N254	Female	>= 37 weeks	Hemiplegic	II	I	I
N255	Female	28 - 31 weeks	Hemiplegic	I	I	I
N256	Male	32 - 36 weeks	Hemiplegic	II
N257	Male	>= 37 weeks	Spastic diplegic
N258	Female	>= 37 weeks	Hemiplegic	II	I	I
N259	Male	>= 37 weeks	Mixed spastic and dystonic cerebral palsy, quadriplegic type	IV	IV	V
N260	Male	32 - 36 weeks	Spastic diplegic	III	V	I
N261	Female	>= 37 weeks	Hemiplegic	II	IV	III
N262	Male	28 - 31 weeks	Spastic quadriplegic	V	V	V
N263	Female	28 - 31 weeks	Spastic quadriplegic	III
N264	Male	<= 27 weeks	Triplegic	II	I	II
N265	Female	28 - 31 weeks	Diplegic	II	I	I
N266	Male	<= 27 weeks	Spastic diplegic	II	I	I
P46	Male	>= 37 weeks	Spastic quadriplegic	V	V	V
N267	Male	>= 37 weeks	Hemiplegic	II	I	III
N268	Female	>= 37 weeks	Mixed triplegic	IV	I	I
N269	Female	>= 37 weeks	Spastic diplegic	II	I	II
N270	Male	>= 37 weeks	Quadriplegic	III	III	III
N271	Female	>= 37 weeks	Spastic diplegic	II	IV	II
P48	Male	>= 37 weeks	Spastic hemiplegic	V	V	V
N272	Male	28 - 31 weeks	Quadriplegic	IV	IV	II
P49	Male	na	Spastic quadriplegic	V	V	V
N273	Male	<= 27 weeks		V	IV	V
N274	Female	32 - 36 weeks		II	I	III
P50	Male	32 - 36 weeks	Hypotonia	I	II	II
N275	Male	>= 37 weeks		V	V	II
N276	Female	>= 37 weeks		I	I	I
P51	Male	28 - 31 weeks	Hypotonia	V	V	V
N277	Male	28 - 31 weeks		III	I	I
N278	Male	32 - 36 weeks		IV	II	II
P52	Male	28 - 31 weeks	Ataxia
N279	Female	na		V	IV	V
N280	Male	>= 37 weeks		III	I	I
U44	Male	>= 37 weeks		I	I	I
N281	Male	>= 37 weeks		II	I	I
N282	Female	na		I	I	I
N283	Female	28 - 31 weeks		II	I	I
N284	Female	>= 37 weeks		II	I	I
N285	Male	28 - 31 weeks		II	I	I
N286	Female	28 - 31 weeks		II	I	I
N287	Female	28 - 31 weeks		II	I	I
N288	Male	>= 37 weeks		I	I	I
N289	Male	32 - 36 weeks		II	I	I
P53	Male	na	Dystonia	III	I	I
N290	Female	32 - 36 weeks		V	V	V
N291	Female	32 - 36 weeks		I	I	I
N292	Male	>= 37 weeks		I	I	I
N293	Female	na		I	I	I
N294	Male	na		II	I	I
N295	Male	<= 27 weeks		III	I	I
PC8	Female	>= 37 weeks		IV	IV	IV
N296	Female	na		I	I	I
N297	Male	na		II	I	I
N298	Male	na	Diplegic	II	I	I
N299	Male	28 - 31 weeks	Spastic diplegic	I	I	I
N300	Female	<= 27 weeks	Spastic diplegic	IV	I	II
N302	Male	>= 37 weeks	Ataxic	V	V	I
N303	Male	<= 27 weeks	Spastic diplegic	IV	I	I
N304	Female	28 - 31 weeks	Diplegic	II	I	I
P54	Male	<= 27 weeks	Spastic diplegic	II	I	I
P55	Male	32 - 36 weeks	Quadriplegic	V	V	V
N305	Female	28 - 31 weeks	Quadriplegic	V	I	II
N306	Female	na	Hemiplegic	II	I	I
N307	Female	28 - 31 weeks	Spastic hemiplegic	I	I	I
N308	Male	na		I	I	I
N309	Female	>= 37 weeks	Hemiplegic	II	I	I
N310	Female	na	Spastic diplegic	II	I	I
N311	Female	na		III	I	I
N312	Male	na		IV	I	I
N313	Male	na		I	I	I
P56	Male	<= 27 weeks		I	I	I
N314	Male	na		I	I	I
N315	Female	na		I	I	I
N316	Male	na		I	I	I
N317	Male	na		I	I	I
N318	Female	na		IV	III	II
P57	Male	>= 37 weeks		V	V	V
N319	Male	na		II	I	I
N320	Female	na		I	I	I
N321	Female	na		II	IV	II
N322	Female	na		I	II	I
N323	Male	na		II	II	I
N324	Female	na		V	V	IV
N325	Male	na		IV	IV	IV
N326	Female	na		I	II	I
N327	Male	na		IV	IV	I
N328	Female	na		II	I	I
N329	Male	na		III	II	III
N330	Male	na		IV	IV	III
N331	Female	na		II	I	I
N332	Male	na		II	I	I
N333	Male	na		II	I	I
P58	Male	>= 37 weeks		II	IV	I
N334	Male	na		I	II	II
N335	Male	na		II	I	I
N336	Male	na		I	I	I
N337	Male	na		IV	I	II
N338	Male	na		II	I	I
P59	Male	28 - 31 weeks		II	I	I
N339	Male	na		III	III	I
N340	Male	na		II	I	I
N341	Female	na		I	I	I
U51	Female	na		II	I	I
N342	Male	na		II	II	III
N343	Female	na		II	IV	I
N344	Male	na		V	V	IV
N345	Male	na		IV	V	I
P60	Male	32 - 36 weeks		III	I	I
N346	Male	na		V	V	I
N347	Female	na		II	I	II
N348	Female	na		I	I	I
N349	Male	na		I	II	II
N350	Male	na		II	I	I
N351	Female	na		III	II	I
N352	Male	na		IV	III	II
N353	Female	na		II	III	II
U52	Female	na		I	I	I
N354	Male	na		I	I	I
N355	Female	na		I	I	II
U53	Male	na		I	II	I
N356	Male	na		II	I	I
N357	Male	na		I	I	II
P61	Male	>= 37 weeks		II	III	IV
N358	Male	na		I	I	I
N359	Male	na		IV	II	II
N360	Female	na		V	V	V
N361	Female	na		I	I	I
N362	Male	28 - 31 weeks	Diplegic	III	III	I
U56	Male	na
N363	Male	na		II	I	I
P62	Male	>= 37 weeks	Spastic	II	III	II
U59	Male	na		I	II	I
U60	Female	na		I	I	I
U61	Male	na		I	I	I
U62	Female	na		I	I	I
N364	Female	na		II	II	I
U64	Female	na		II	I	I

## Sheet: Table S5
gene	count	poisson_pval	p_adj	lambda	fold-change	percent_enrichment
SPAST	14	6.31717e-13	3.25334e-10	0.860887	16.3	1526.2%
GNAO1	10	2.82461e-08	7.27338e-06	0.860887	11.6	1061.6%
COL4A1	9	3.3085e-07	4.25969e-05	0.860887	10.5	945.4%
TUBA1A	9	3.3085e-07	4.25969e-05	0.860887	10.5	945.4%
CTNNB1	8	3.49437e-06	0.000299933	0.860887	9.3	829.3%
ATL1	8	3.49437e-06	0.000299933	0.860887	9.3	829.3%
CACNA1A	7	3.28921e-05	0.00211743	0.860887	8.1	713.1%
L1CAM	7	3.28921e-05	0.00211743	0.860887	8.1	713.1%
TUBB4A	6	0.00027193	0.0140044	0.860887	7.0	597.0%
MECP2	6	0.00027193	0.0140044	0.860887	7.0	597.0%
IFIH1	5	0.00193792	0.0623766	0.860887	5.8	480.8%
KIF1A	5	0.00193792	0.0623766	0.860887	5.8	480.8%
FOXG1	5	0.00193792	0.0623766	0.860887	5.8	480.8%
SCN8A	5	0.00193792	0.0623766	0.860887	5.8	480.8%
AUTS2	5	0.00193792	0.0623766	0.860887	5.8	480.8%
SCN2A	5	0.00193792	0.0623766	0.860887	5.8	480.8%
TCF4	4	0.0116139	0.17089	0.860887	4.6	364.6%
DDX3X	4	0.0116139	0.17089	0.860887	4.6	364.6%
SLC16A2	4	0.0116139	0.17089	0.860887	4.6	364.6%
ATRX	4	0.0116139	0.17089	0.860887	4.6	364.6%
AP4M1	4	0.0116139	0.17089	0.860887	4.6	364.6%
ZEB2	4	0.0116139	0.17089	0.860887	4.6	364.6%
ITPR1	4	0.0116139	0.17089	0.860887	4.6	364.6%
GNB1	4	0.0116139	0.17089	0.860887	4.6	364.6%
DYRK1A	4	0.0116139	0.17089	0.860887	4.6	364.6%
CYP2U1	4	0.0116139	0.17089	0.860887	4.6	364.6%
UBE3A	4	0.0116139	0.17089	0.860887	4.6	364.6%
KIDINS220	4	0.0116139	0.17089	0.860887	4.6	364.6%
KMT2B	4	0.0116139	0.17089	0.860887	4.6	364.6%
ADCY5	4	0.0116139	0.17089	0.860887	4.6	364.6%
ALS2	4	0.0116139	0.17089	0.860887	4.6	364.6%
ATP1A3	4	0.0116139	0.17089	0.860887	4.6	364.6%
HECW2	4	0.0116139	0.17089	0.860887	4.6	364.6%
MFN2	4	0.0116139	0.17089	0.860887	4.6	364.6%
ASXL3	4	0.0116139	0.17089	0.860887	4.6	364.6%
EHMT1	3	0.0565721	0.422241	0.860887	3.5	248.5%
SYNGAP1	3	0.0565721	0.422241	0.860887	3.5	248.5%
TBCK	3	0.0565721	0.422241	0.860887	3.5	248.5%
HUWE1	3	0.0565721	0.422241	0.860887	3.5	248.5%
RNASEH2B	3	0.0565721	0.422241	0.860887	3.5	248.5%
EBF3	3	0.0565721	0.422241	0.860887	3.5	248.5%
SLC2A1	3	0.0565721	0.422241	0.860887	3.5	248.5%
SCN1A	3	0.0565721	0.422241	0.860887	3.5	248.5%
GCDH	3	0.0565721	0.422241	0.860887	3.5	248.5%
SACS	3	0.0565721	0.422241	0.860887	3.5	248.5%
HPRT1	3	0.0565721	0.422241	0.860887	3.5	248.5%
ARX	3	0.0565721	0.422241	0.860887	3.5	248.5%
PLP1	3	0.0565721	0.422241	0.860887	3.5	248.5%
PIGN	3	0.0565721	0.422241	0.860887	3.5	248.5%
TUBB2B	3	0.0565721	0.422241	0.860887	3.5	248.5%
SPTAN1	3	0.0565721	0.422241	0.860887	3.5	248.5%
COL4A2	3	0.0565721	0.422241	0.860887	3.5	248.5%
PIGA	3	0.0565721	0.422241	0.860887	3.5	248.5%
SPR	3	0.0565721	0.422241	0.860887	3.5	248.5%
MEF2C	3	0.0565721	0.422241	0.860887	3.5	248.5%
ZC4H2	3	0.0565721	0.422241	0.860887	3.5	248.5%
KDM5C	3	0.0565721	0.422241	0.860887	3.5	248.5%
ZDHHC9	3	0.0565721	0.422241	0.860887	3.5	248.5%
EXOSC3	3	0.0565721	0.422241	0.860887	3.5	248.5%
TAF1	3	0.0565721	0.422241	0.860887	3.5	248.5%
KMT2A	3	0.0565721	0.422241	0.860887	3.5	248.5%
WDR45	3	0.0565721	0.422241	0.860887	3.5	248.5%
ERCC8	3	0.0565721	0.422241	0.860887	3.5	248.5%
NKX2-1	3	0.0565721	0.422241	0.860887	3.5	248.5%
PANK2	3	0.0565721	0.422241	0.860887	3.5	248.5%
KCNQ2	3	0.0565721	0.422241	0.860887	3.5	248.5%
ZSWIM6	3	0.0565721	0.422241	0.860887	3.5	248.5%
PHIP	3	0.0565721	0.422241	0.860887	3.5	248.5%
SLC6A3	3	0.0565721	0.422241	0.860887	3.5	248.5%
SOX2	2	0.213241	0.577213	0.860887	2.3	132.3%
DLG4	2	0.213241	0.577213	0.860887	2.3	132.3%
AGAP1	2	0.213241	0.577213	0.860887	2.3	132.3%
KDM7A	2	0.213241	0.577213	0.860887	2.3	132.3%
NEFL	2	0.213241	0.577213	0.860887	2.3	132.3%
MAST1	2	0.213241	0.577213	0.860887	2.3	132.3%
SPTBN2	2	0.213241	0.577213	0.860887	2.3	132.3%
IRF2BPL	2	0.213241	0.577213	0.860887	2.3	132.3%
PDHX	2	0.213241	0.577213	0.860887	2.3	132.3%
GATAD2B	2	0.213241	0.577213	0.860887	2.3	132.3%
TH	2	0.213241	0.577213	0.860887	2.3	132.3%
TSEN54	2	0.213241	0.577213	0.860887	2.3	132.3%
BCL11A	2	0.213241	0.577213	0.860887	2.3	132.3%
KAT6A	2	0.213241	0.577213	0.860887	2.3	132.3%
GRIN2A	2	0.213241	0.577213	0.860887	2.3	132.3%
PCLO	2	0.213241	0.577213	0.860887	2.3	132.3%
PCDH12	2	0.213241	0.577213	0.860887	2.3	132.3%
POMGNT1	2	0.213241	0.577213	0.860887	2.3	132.3%
SGCE	2	0.213241	0.577213	0.860887	2.3	132.3%
ALDH3A2	2	0.213241	0.577213	0.860887	2.3	132.3%
SMARCB1	2	0.213241	0.577213	0.860887	2.3	132.3%
DDHD2	2	0.213241	0.577213	0.860887	2.3	132.3%
EPG5	2	0.213241	0.577213	0.860887	2.3	132.3%
NAA35	2	0.213241	0.577213	0.860887	2.3	132.3%
THOC2	2	0.213241	0.577213	0.860887	2.3	132.3%
TENM1	2	0.213241	0.577213	0.860887	2.3	132.3%
ATM	2	0.213241	0.577213	0.860887	2.3	132.3%
FRRS1L	2	0.213241	0.577213	0.860887	2.3	132.3%
CHD4	2	0.213241	0.577213	0.860887	2.3	132.3%
CACNA1D	2	0.213241	0.577213	0.860887	2.3	132.3%
SHANK3	2	0.213241	0.577213	0.860887	2.3	132.3%
DDC	2	0.213241	0.577213	0.860887	2.3	132.3%
ADAT3	2	0.213241	0.577213	0.860887	2.3	132.3%
ASXL1	2	0.213241	0.577213	0.860887	2.3	132.3%
PDE10A	2	0.213241	0.577213	0.860887	2.3	132.3%
AMPD2	2	0.213241	0.577213	0.860887	2.3	132.3%
STXBP1	2	0.213241	0.577213	0.860887	2.3	132.3%
NAA10	2	0.213241	0.577213	0.860887	2.3	132.3%
ATP8A2	2	0.213241	0.577213	0.860887	2.3	132.3%
FA2H	2	0.213241	0.577213	0.860887	2.3	132.3%
MAG	2	0.213241	0.577213	0.860887	2.3	132.3%
TRIP12	2	0.213241	0.577213	0.860887	2.3	132.3%
DMD	2	0.213241	0.577213	0.860887	2.3	132.3%
NGLY1	2	0.213241	0.577213	0.860887	2.3	132.3%
KANK1	2	0.213241	0.577213	0.860887	2.3	132.3%
GABBR2	2	0.213241	0.577213	0.860887	2.3	132.3%
SETX	2	0.213241	0.577213	0.860887	2.3	132.3%
PAK3	2	0.213241	0.577213	0.860887	2.3	132.3%
FBXO31	2	0.213241	0.577213	0.860887	2.3	132.3%
AFG2A	2	0.213241	0.577213	0.860887	2.3	132.3%
KCNC3	2	0.213241	0.577213	0.860887	2.3	132.3%
GRIN2B	2	0.213241	0.577213	0.860887	2.3	132.3%
AKT3	2	0.213241	0.577213	0.860887	2.3	132.3%
PURA	2	0.213241	0.577213	0.860887	2.3	132.3%
SETBP1	2	0.213241	0.577213	0.860887	2.3	132.3%
AP4S1	2	0.213241	0.577213	0.860887	2.3	132.3%
PPM1D	2	0.213241	0.577213	0.860887	2.3	132.3%
UBA5	2	0.213241	0.577213	0.860887	2.3	132.3%
AHDC1	2	0.213241	0.577213	0.860887	2.3	132.3%
ARID1B	2	0.213241	0.577213	0.860887	2.3	132.3%
ARID2	2	0.213241	0.577213	0.860887	2.3	132.3%
ATP1A2	2	0.213241	0.577213	0.860887	2.3	132.3%
CACNA1G	2	0.213241	0.577213	0.860887	2.3	132.3%
CREBBP	2	0.213241	0.577213	0.860887	2.3	132.3%
CTBP1	2	0.213241	0.577213	0.860887	2.3	132.3%
CTCF	2	0.213241	0.577213	0.860887	2.3	132.3%
DNMT3A	2	0.213241	0.577213	0.860887	2.3	132.3%
EEF1A2	2	0.213241	0.577213	0.860887	2.3	132.3%
EZH2	2	0.213241	0.577213	0.860887	2.3	132.3%
FGFR1	2	0.213241	0.577213	0.860887	2.3	132.3%
KCNB1	2	0.213241	0.577213	0.860887	2.3	132.3%
ECHS1	2	0.213241	0.577213	0.860887	2.3	132.3%
NALCN	2	0.213241	0.577213	0.860887	2.3	132.3%
KMT2D	2	0.213241	0.577213	0.860887	2.3	132.3%
MED13L	2	0.213241	0.577213	0.860887	2.3	132.3%
MBD5	2	0.213241	0.577213	0.860887	2.3	132.3%
PTPN11	2	0.213241	0.577213	0.860887	2.3	132.3%
SMC1A	2	0.213241	0.577213	0.860887	2.3	132.3%
SYNE1	2	0.213241	0.577213	0.860887	2.3	132.3%
KCNT1	2	0.213241	0.577213	0.860887	2.3	132.3%
CDKL5	2	0.213241	0.577213	0.860887	2.3	132.3%
TUBB3	2	0.213241	0.577213	0.860887	2.3	132.3%
WDR62	2	0.213241	0.577213	0.860887	2.3	132.3%
DOCK6	2	0.213241	0.577213	0.860887	2.3	132.3%
SON	2	0.213241	0.577213	0.860887	2.3	132.3%
SMARCA2	2	0.213241	0.577213	0.860887	2.3	132.3%
SATB2	2	0.213241	0.577213	0.860887	2.3	132.3%
PLA2G6	2	0.213241	0.577213	0.860887	2.3	132.3%
POLG	2	0.213241	0.577213	0.860887	2.3	132.3%
RYR1	2	0.213241	0.577213	0.860887	2.3	132.3%
SPG11	2	0.213241	0.577213	0.860887	2.3	132.3%
ARSL	2	0.213241	0.577213	0.860887	2.3	132.3%
PQBP1	2	0.213241	0.577213	0.860887	2.3	132.3%
SLC1A2	2	0.213241	0.577213	0.860887	2.3	132.3%
MED12	2	0.213241	0.577213	0.860887	2.3	132.3%
OPHN1	2	0.213241	0.577213	0.860887	2.3	132.3%
PDHA1	2	0.213241	0.577213	0.860887	2.3	132.3%
TREX1	2	0.213241	0.577213	0.860887	2.3	132.3%
IQSEC2	2	0.213241	0.577213	0.860887	2.3	132.3%
ABCD1	2	0.213241	0.577213	0.860887	2.3	132.3%
USP9X	2	0.213241	0.577213	0.860887	2.3	132.3%
SETD2	2	0.213241	0.577213	0.860887	2.3	132.3%
AIFM1	2	0.213241	0.577213	0.860887	2.3	132.3%
CLCN4	2	0.213241	0.577213	0.860887	2.3	132.3%
FGD1	2	0.213241	0.577213	0.860887	2.3	132.3%
PCDH19	2	0.213241	0.577213	0.860887	2.3	132.3%
TCF20	1	0.577213	0.577213	0.860887	1.2	16.2%
WIPI2	1	0.577213	0.577213	0.860887	1.2	16.2%
ZMYM2	1	0.577213	0.577213	0.860887	1.2	16.2%
POLR2A	1	0.577213	0.577213	0.860887	1.2	16.2%
ACADM	1	0.577213	0.577213	0.860887	1.2	16.2%
RFX2	1	0.577213	0.577213	0.860887	1.2	16.2%
ZNF142	1	0.577213	0.577213	0.860887	1.2	16.2%
PLAA	1	0.577213	0.577213	0.860887	1.2	16.2%
HLCS	1	0.577213	0.577213	0.860887	1.2	16.2%
AP4B1	1	0.577213	0.577213	0.860887	1.2	16.2%
PGK1	1	0.577213	0.577213	0.860887	1.2	16.2%
CDC42BPB	1	0.577213	0.577213	0.860887	1.2	16.2%
ALG12	1	0.577213	0.577213	0.860887	1.2	16.2%
CWF19L1	1	0.577213	0.577213	0.860887	1.2	16.2%
IMPDH2	1	0.577213	0.577213	0.860887	1.2	16.2%
DHCR24	1	0.577213	0.577213	0.860887	1.2	16.2%
CD99L2	1	0.577213	0.577213	0.860887	1.2	16.2%
PLXNA2	1	0.577213	0.577213	0.860887	1.2	16.2%
KDM3B	1	0.577213	0.577213	0.860887	1.2	16.2%
TMEM67	1	0.577213	0.577213	0.860887	1.2	16.2%
MRE11	1	0.577213	0.577213	0.860887	1.2	16.2%
ZBTB18	1	0.577213	0.577213	0.860887	1.2	16.2%
TUBG1	1	0.577213	0.577213	0.860887	1.2	16.2%
RHOBTB2	1	0.577213	0.577213	0.860887	1.2	16.2%
SATB1	1	0.577213	0.577213	0.860887	1.2	16.2%
DNAJC6	1	0.577213	0.577213	0.860887	1.2	16.2%
GCH1	1	0.577213	0.577213	0.860887	1.2	16.2%
ERLIN2	1	0.577213	0.577213	0.860887	1.2	16.2%
EPHA4	1	0.577213	0.577213	0.860887	1.2	16.2%
PHKA2	1	0.577213	0.577213	0.860887	1.2	16.2%
PAK1	1	0.577213	0.577213	0.860887	1.2	16.2%
ZIC2	1	0.577213	0.577213	0.860887	1.2	16.2%
RANBP2	1	0.577213	0.577213	0.860887	1.2	16.2%
KMT2C	1	0.577213	0.577213	0.860887	1.2	16.2%
KCNJ6	1	0.577213	0.577213	0.860887	1.2	16.2%
CSTB	1	0.577213	0.577213	0.860887	1.2	16.2%
SCN3A	1	0.577213	0.577213	0.860887	1.2	16.2%
PALM	1	0.577213	0.577213	0.860887	1.2	16.2%
PIK3R2	1	0.577213	0.577213	0.860887	1.2	16.2%
NR4A2	1	0.577213	0.577213	0.860887	1.2	16.2%
SMC3	1	0.577213	0.577213	0.860887	1.2	16.2%
SLC9A6	1	0.577213	0.577213	0.860887	1.2	16.2%
TSHR	1	0.577213	0.577213	0.860887	1.2	16.2%
ACAD9	1	0.577213	0.577213	0.860887	1.2	16.2%
NFE2L2	1	0.577213	0.577213	0.860887	1.2	16.2%
MYH2	1	0.577213	0.577213	0.860887	1.2	16.2%
MACF1	1	0.577213	0.577213	0.860887	1.2	16.2%
ITGA6	1	0.577213	0.577213	0.860887	1.2	16.2%
HDAC2	1	0.577213	0.577213	0.860887	1.2	16.2%
NPC1	1	0.577213	0.577213	0.860887	1.2	16.2%
ATP6V1A	1	0.577213	0.577213	0.860887	1.2	16.2%
BSCL2	1	0.577213	0.577213	0.860887	1.2	16.2%
CAMK2B	1	0.577213	0.577213	0.860887	1.2	16.2%
CAMK2G	1	0.577213	0.577213	0.860887	1.2	16.2%
CHCHD10	1	0.577213	0.577213	0.860887	1.2	16.2%
CHD7	1	0.577213	0.577213	0.860887	1.2	16.2%
CLCN7	1	0.577213	0.577213	0.860887	1.2	16.2%
CUL3	1	0.577213	0.577213	0.860887	1.2	16.2%
DCC	1	0.577213	0.577213	0.860887	1.2	16.2%
TSC2	1	0.577213	0.577213	0.860887	1.2	16.2%
TOR1A	1	0.577213	0.577213	0.860887	1.2	16.2%
TGM6	1	0.577213	0.577213	0.860887	1.2	16.2%
TBX6	1	0.577213	0.577213	0.860887	1.2	16.2%
TECPR2	1	0.577213	0.577213	0.860887	1.2	16.2%
CHRNA1	1	0.577213	0.577213	0.860887	1.2	16.2%
KANSL1	1	0.577213	0.577213	0.860887	1.2	16.2%
DGKZ	1	0.577213	0.577213	0.860887	1.2	16.2%
TRRAP	1	0.577213	0.577213	0.860887	1.2	16.2%
NOTCH1	1	0.577213	0.577213	0.860887	1.2	16.2%
NR2F1	1	0.577213	0.577213	0.860887	1.2	16.2%
NSD1	1	0.577213	0.577213	0.860887	1.2	16.2%
POLR3A	1	0.577213	0.577213	0.860887	1.2	16.2%
NSD2	1	0.577213	0.577213	0.860887	1.2	16.2%
RELN	1	0.577213	0.577213	0.860887	1.2	16.2%
SIK1	1	0.577213	0.577213	0.860887	1.2	16.2%
SLC6A5	1	0.577213	0.577213	0.860887	1.2	16.2%
NFIB	1	0.577213	0.577213	0.860887	1.2	16.2%
SMARCA4	1	0.577213	0.577213	0.860887	1.2	16.2%
SOX10	1	0.577213	0.577213	0.860887	1.2	16.2%
TANC2	1	0.577213	0.577213	0.860887	1.2	16.2%
TBR1	1	0.577213	0.577213	0.860887	1.2	16.2%
PACS1	1	0.577213	0.577213	0.860887	1.2	16.2%
ACO2	1	0.577213	0.577213	0.860887	1.2	16.2%
MTFMT	1	0.577213	0.577213	0.860887	1.2	16.2%
RBM10	1	0.577213	0.577213	0.860887	1.2	16.2%
AGTPBP1	1	0.577213	0.577213	0.860887	1.2	16.2%
ARMC9	1	0.577213	0.577213	0.860887	1.2	16.2%
ARSA	1	0.577213	0.577213	0.860887	1.2	16.2%
ASL	1	0.577213	0.577213	0.860887	1.2	16.2%
ASPA	1	0.577213	0.577213	0.860887	1.2	16.2%
ATR	1	0.577213	0.577213	0.860887	1.2	16.2%
B4GALNT1	1	0.577213	0.577213	0.860887	1.2	16.2%
CACNA1B	1	0.577213	0.577213	0.860887	1.2	16.2%
FAM20C	1	0.577213	0.577213	0.860887	1.2	16.2%
CAPN1	1	0.577213	0.577213	0.860887	1.2	16.2%
CEP152	1	0.577213	0.577213	0.860887	1.2	16.2%
CEP290	1	0.577213	0.577213	0.860887	1.2	16.2%
COL6A3	1	0.577213	0.577213	0.860887	1.2	16.2%
CYB5R3	1	0.577213	0.577213	0.860887	1.2	16.2%
DDX59	1	0.577213	0.577213	0.860887	1.2	16.2%
DHCR7	1	0.577213	0.577213	0.860887	1.2	16.2%
DIAPH1	1	0.577213	0.577213	0.860887	1.2	16.2%
DUOX2	1	0.577213	0.577213	0.860887	1.2	16.2%
GALC	1	0.577213	0.577213	0.860887	1.2	16.2%
TMEM63A	1	0.577213	0.577213	0.860887	1.2	16.2%
MMACHC	1	0.577213	0.577213	0.860887	1.2	16.2%
DNM2	1	0.577213	0.577213	0.860887	1.2	16.2%
HSPD1	1	0.577213	0.577213	0.860887	1.2	16.2%
KIF14	1	0.577213	0.577213	0.860887	1.2	16.2%
LAMA1	1	0.577213	0.577213	0.860887	1.2	16.2%
LRP2	1	0.577213	0.577213	0.860887	1.2	16.2%
LZTR1	1	0.577213	0.577213	0.860887	1.2	16.2%
MCCC2	1	0.577213	0.577213	0.860887	1.2	16.2%
MCM3AP	1	0.577213	0.577213	0.860887	1.2	16.2%
DST	1	0.577213	0.577213	0.860887	1.2	16.2%
GAMT	1	0.577213	0.577213	0.860887	1.2	16.2%
MOCS1	1	0.577213	0.577213	0.860887	1.2	16.2%
MYO9A	1	0.577213	0.577213	0.860887	1.2	16.2%
PITRM1	1	0.577213	0.577213	0.860887	1.2	16.2%
ROGDI	1	0.577213	0.577213	0.860887	1.2	16.2%
RTTN	1	0.577213	0.577213	0.860887	1.2	16.2%
SLC25A12	1	0.577213	0.577213	0.860887	1.2	16.2%
SLC26A4	1	0.577213	0.577213	0.860887	1.2	16.2%
THG1L	1	0.577213	0.577213	0.860887	1.2	16.2%
MEGF8	1	0.577213	0.577213	0.860887	1.2	16.2%
PROC	1	0.577213	0.577213	0.860887	1.2	16.2%
CC2D2A	1	0.577213	0.577213	0.860887	1.2	16.2%
VPS53	1	0.577213	0.577213	0.860887	1.2	16.2%
GJB1	1	0.577213	0.577213	0.860887	1.2	16.2%
LAMP2	1	0.577213	0.577213	0.860887	1.2	16.2%
SHROOM4	1	0.577213	0.577213	0.860887	1.2	16.2%
SLC35A2	1	0.577213	0.577213	0.860887	1.2	16.2%
FRMPD4	1	0.577213	0.577213	0.860887	1.2	16.2%
ARHGEF9	1	0.577213	0.577213	0.860887	1.2	16.2%
ATP2B3	1	0.577213	0.577213	0.860887	1.2	16.2%
CCDC22	1	0.577213	0.577213	0.860887	1.2	16.2%
DLG3	1	0.577213	0.577213	0.860887	1.2	16.2%
EBP	1	0.577213	0.577213	0.860887	1.2	16.2%
GRIA3	1	0.577213	0.577213	0.860887	1.2	16.2%
HCFC1	1	0.577213	0.577213	0.860887	1.2	16.2%
IGSF1	1	0.577213	0.577213	0.860887	1.2	16.2%
KLHL15	1	0.577213	0.577213	0.860887	1.2	16.2%
PHF6	1	0.577213	0.577213	0.860887	1.2	16.2%
PHKA1	1	0.577213	0.577213	0.860887	1.2	16.2%
POLA1	1	0.577213	0.577213	0.860887	1.2	16.2%
AP4E1	1	0.577213	0.577213	0.860887	1.2	16.2%
CTC1	1	0.577213	0.577213	0.860887	1.2	16.2%
IDS	1	0.577213	0.577213	0.860887	1.2	16.2%
PGAP1	1	0.577213	0.577213	0.860887	1.2	16.2%
GDI1	1	0.577213	0.577213	0.860887	1.2	16.2%
AP1S2	1	0.577213	0.577213	0.860887	1.2	16.2%
SLC1A4	1	0.577213	0.577213	0.860887	1.2	16.2%
NKX6-2	1	0.577213	0.577213	0.860887	1.2	16.2%
CLTC	1	0.577213	0.577213	0.860887	1.2	16.2%
NEXMIF	1	0.577213	0.577213	0.860887	1.2	16.2%
EARS2	1	0.577213	0.577213	0.860887	1.2	16.2%
PNKP	1	0.577213	0.577213	0.860887	1.2	16.2%
VPS13B	1	0.577213	0.577213	0.860887	1.2	16.2%
TSC1	1	0.577213	0.577213	0.860887	1.2	16.2%
BCAP31	1	0.577213	0.577213	0.860887	1.2	16.2%
ATP6V0A4	1	0.577213	0.577213	0.860887	1.2	16.2%
YY1	1	0.577213	0.577213	0.860887	1.2	16.2%
CLTCL1	1	0.577213	0.577213	0.860887	1.2	16.2%
HNRNPH2	1	0.577213	0.577213	0.860887	1.2	16.2%
UPF3B	1	0.577213	0.577213	0.860887	1.2	16.2%
WAC	1	0.577213	0.577213	0.860887	1.2	16.2%
RAB3GAP2	1	0.577213	0.577213	0.860887	1.2	16.2%
SUMF1	1	0.577213	0.577213	0.860887	1.2	16.2%
FUS	1	0.577213	0.577213	0.860887	1.2	16.2%
AP2M1	1	0.577213	0.577213	0.860887	1.2	16.2%
KAT6B	1	0.577213	0.577213	0.860887	1.2	16.2%
FARS2	1	0.577213	0.577213	0.860887	1.2	16.2%
HACE1	1	0.577213	0.577213	0.860887	1.2	16.2%
COQ4	1	0.577213	0.577213	0.860887	1.2	16.2%
HDAC8	1	0.577213	0.577213	0.860887	1.2	16.2%
ACTG1	1	0.577213	0.577213	0.860887	1.2	16.2%
FUCA1	1	0.577213	0.577213	0.860887	1.2	16.2%
OPA1	1	0.577213	0.577213	0.860887	1.2	16.2%
DKC1	1	0.577213	0.577213	0.860887	1.2	16.2%
SMG8	1	0.577213	0.577213	0.860887	1.2	16.2%
EP300	1	0.577213	0.577213	0.860887	1.2	16.2%
TUSC3	1	0.577213	0.577213	0.860887	1.2	16.2%
PIGV	1	0.577213	0.577213	0.860887	1.2	16.2%
TRAPPC9	1	0.577213	0.577213	0.860887	1.2	16.2%
CPLANE1	1	0.577213	0.577213	0.860887	1.2	16.2%
GNAS	1	0.577213	0.577213	0.860887	1.2	16.2%
G6PD	1	0.577213	0.577213	0.860887	1.2	16.2%
SNAP29	1	0.577213	0.577213	0.860887	1.2	16.2%
KIF11	1	0.577213	0.577213	0.860887	1.2	16.2%
TELO2	1	0.577213	0.577213	0.860887	1.2	16.2%
SETD5	1	0.577213	0.577213	0.860887	1.2	16.2%
AFG3L2	1	0.577213	0.577213	0.860887	1.2	16.2%
KLHL3	1	0.577213	0.577213	0.860887	1.2	16.2%
MAPK8IP3	1	0.577213	0.577213	0.860887	1.2	16.2%
NF1	1	0.577213	0.577213	0.860887	1.2	16.2%
TTN	1	0.577213	0.577213	0.860887	1.2	16.2%
GLRA1	1	0.577213	0.577213	0.860887	1.2	16.2%
CPA6	1	0.577213	0.577213	0.860887	1.2	16.2%
PDGFRB	1	0.577213	0.577213	0.860887	1.2	16.2%
VPS11	1	0.577213	0.577213	0.860887	1.2	16.2%
REEP1	1	0.577213	0.577213	0.860887	1.2	16.2%
SAMHD1	1	0.577213	0.577213	0.860887	1.2	16.2%
PTK7	1	0.577213	0.577213	0.860887	1.2	16.2%
SIL1	1	0.577213	0.577213	0.860887	1.2	16.2%
RTN4IP1	1	0.577213	0.577213	0.860887	1.2	16.2%
TOE1	1	0.577213	0.577213	0.860887	1.2	16.2%
CUL4B	1	0.577213	0.577213	0.860887	1.2	16.2%
FOXP1	1	0.577213	0.577213	0.860887	1.2	16.2%
MYO7A	1	0.577213	0.577213	0.860887	1.2	16.2%
PIEZO2	1	0.577213	0.577213	0.860887	1.2	16.2%
NACC1	1	0.577213	0.577213	0.860887	1.2	16.2%
TPP1	1	0.577213	0.577213	0.860887	1.2	16.2%
ATP7A	1	0.577213	0.577213	0.860887	1.2	16.2%
GLB1	1	0.577213	0.577213	0.860887	1.2	16.2%
STAT3	1	0.577213	0.577213	0.860887	1.2	16.2%
ALDH7A1	1	0.577213	0.577213	0.860887	1.2	16.2%
EIF2B2	1	0.577213	0.577213	0.860887	1.2	16.2%
ZNF423	1	0.577213	0.577213	0.860887	1.2	16.2%
GFAP	1	0.577213	0.577213	0.860887	1.2	16.2%
CDC42	1	0.577213	0.577213	0.860887	1.2	16.2%
KCNK9	1	0.577213	0.577213	0.860887	1.2	16.2%
H1-4	1	0.577213	0.577213	0.860887	1.2	16.2%
BRAF	1	0.577213	0.577213	0.860887	1.2	16.2%
TRIT1	1	0.577213	0.577213	0.860887	1.2	16.2%
ADD3	1	0.577213	0.577213	0.860887	1.2	16.2%
CHD2	1	0.577213	0.577213	0.860887	1.2	16.2%
FBN2	1	0.577213	0.577213	0.860887	1.2	16.2%
SIN3A	1	0.577213	0.577213	0.860887	1.2	16.2%
CHMP1A	1	0.577213	0.577213	0.860887	1.2	16.2%
DDX23	1	0.577213	0.577213	0.860887	1.2	16.2%
PIK3CA	1	0.577213	0.577213	0.860887	1.2	16.2%
KCTD7	1	0.577213	0.577213	0.860887	1.2	16.2%
SLC13A5	1	0.577213	0.577213	0.860887	1.2	16.2%
ERCC6	1	0.577213	0.577213	0.860887	1.2	16.2%
CHRNE	1	0.577213	0.577213	0.860887	1.2	16.2%
TBCD	1	0.577213	0.577213	0.860887	1.2	16.2%
PLOD1	1	0.577213	0.577213	0.860887	1.2	16.2%
MOCS2	1	0.577213	0.577213	0.860887	1.2	16.2%
DNM1	1	0.577213	0.577213	0.860887	1.2	16.2%
OTUD6B	1	0.577213	0.577213	0.860887	1.2	16.2%
GABRA1	1	0.577213	0.577213	0.860887	1.2	16.2%
CALM1	1	0.577213	0.577213	0.860887	1.2	16.2%
SYNE2	1	0.577213	0.577213	0.860887	1.2	16.2%
RPE65	1	0.577213	0.577213	0.860887	1.2	16.2%
SHOC2	1	0.577213	0.577213	0.860887	1.2	16.2%
RYR2	1	0.577213	0.577213	0.860887	1.2	16.2%
CLN6	1	0.577213	0.577213	0.860887	1.2	16.2%
NIPBL	1	0.577213	0.577213	0.860887	1.2	16.2%
PCNT	1	0.577213	0.577213	0.860887	1.2	16.2%
CHD3	1	0.577213	0.577213	0.860887	1.2	16.2%
PIK3CD	1	0.577213	0.577213	0.860887	1.2	16.2%
FGF12	1	0.577213	0.577213	0.860887	1.2	16.2%
PEX16	1	0.577213	0.577213	0.860887	1.2	16.2%
HERC1	1	0.577213	0.577213	0.860887	1.2	16.2%
PHF8	1	0.577213	0.577213	0.860887	1.2	16.2%
IREB2	1	0.577213	0.577213	0.860887	1.2	16.2%
PUM1	1	0.577213	0.577213	0.860887	1.2	16.2%
PGAP2	1	0.577213	0.577213	0.860887	1.2	16.2%
NT5C2	1	0.577213	0.577213	0.860887	1.2	16.2%
MSL3	1	0.577213	0.577213	0.860887	1.2	16.2%
TUBB2A	1	0.577213	0.577213	0.860887	1.2	16.2%
TBL1XR1	1	0.577213	0.577213	0.860887	1.2	16.2%
TANGO2	1	0.577213	0.577213	0.860887	1.2	16.2%
ADAR	1	0.577213	0.577213	0.860887	1.2	16.2%
ADNP	1	0.577213	0.577213	0.860887	1.2	16.2%
CAMTA1	1	0.577213	0.577213	0.860887	1.2	16.2%
KIF5C	1	0.577213	0.577213	0.860887	1.2	16.2%
BLTP1	1	0.577213	0.577213	0.860887	1.2	16.2%
CASK	1	0.577213	0.577213	0.860887	1.2	16.2%
CHD8	1	0.577213	0.577213	0.860887	1.2	16.2%
PIGT	1	0.577213	0.577213	0.860887	1.2	16.2%
FH	1	0.577213	0.577213	0.860887	1.2	16.2%
GABRB2	1	0.577213	0.577213	0.860887	1.2	16.2%
ZMYND11	1	0.577213	0.577213	0.860887	1.2	16.2%
BRWD3	1	0.577213	0.577213	0.860887	1.2	16.2%
CSMD1	1	0.577213	0.577213	0.860887	1.2	16.2%
ZFHX3	1	0.577213	0.577213	0.860887	1.2	16.2%
KCNH1	1	0.577213	0.577213	0.860887	1.2	16.2%
KCNQ3	1	0.577213	0.577213	0.860887	1.2	16.2%
KCNQ5	1	0.577213	0.577213	0.860887	1.2	16.2%
ITPA	1	0.577213	0.577213	0.860887	1.2	16.2%
DNM1L	1	0.577213	0.577213	0.860887	1.2	16.2%
PIDD1	1	0.577213	0.577213	0.860887	1.2	16.2%
DYNC1H1	1	0.577213	0.577213	0.860887	1.2	16.2%
WDR26	1	0.577213	0.577213	0.860887	1.2	16.2%
GRIN1	1	0.577213	0.577213	0.860887	1.2	16.2%
SEPSECS	1	0.577213	0.577213	0.860887	1.2	16.2%
RHOB	1	0.577213	0.577213	0.860887	1.2	16.2%
DHX32	1	0.577213	0.577213	0.860887	1.2	16.2%
ALK	1	0.577213	0.577213	0.860887	1.2	16.2%
PPT1	1	0.577213	0.577213	0.860887	1.2	16.2%
COL12A1	1	0.577213	0.577213	0.860887	1.2	16.2%
LIPH	1	0.577213	0.577213	0.860887	1.2	16.2%
GARS1	1	0.577213	0.577213	0.860887	1.2	16.2%
TENM4	1	0.577213	0.577213	0.860887	1.2	16.2%
WWOX	1	0.577213	0.577213	0.860887	1.2	16.2%
HIVEP2	1	0.577213	0.577213	0.860887	1.2	16.2%
CYFIP2	1	0.577213	0.577213	0.860887	1.2	16.2%
MICU1	1	0.577213	0.577213	0.860887	1.2	16.2%
CIT	1	0.577213	0.577213	0.860887	1.2	16.2%
TARS1	1	0.577213	0.577213	0.860887	1.2	16.2%
AMPD1	1	0.577213	0.577213	0.860887	1.2	16.2%
PTS	1	0.577213	0.577213	0.860887	1.2	16.2%
GPAM	1	0.577213	0.577213	0.860887	1.2	16.2%
PSAT1	1	0.577213	0.577213	0.860887	1.2	16.2%
F8	1	0.577213	0.577213	0.860887	1.2	16.2%
ACTB	1	0.577213	0.577213	0.860887	1.2	16.2%
TRIM32	1	0.577213	0.577213	0.860887	1.2	16.2%
ELOVL1	1	0.577213	0.577213	0.860887	1.2	16.2%
SREK1	1	0.577213	0.577213	0.860887	1.2	16.2%
ZMYM3	1	0.577213	0.577213	0.860887	1.2	16.2%
ARHGAP31	1	0.577213	0.577213	0.860887	1.2	16.2%
CACNA1C	1	0.577213	0.577213	0.860887	1.2	16.2%
FANCL	1	0.577213	0.577213	0.860887	1.2	16.2%
PYCR2	1	0.577213	0.577213	0.860887	1.2	16.2%
CLCN1	1	0.577213	0.577213	0.860887	1.2	16.2%
SQSTM1	1	0.577213	0.577213	0.860887	1.2	16.2%
HPCA	1	0.577213	0.577213	0.860887	1.2	16.2%
SLC6A8	1	0.577213	0.577213	0.860887	1.2	16.2%
TYW1	1	0.577213	0.577213	0.860887	1.2	16.2%
POGZ	1	0.577213	0.577213	0.860887	1.2	16.2%
PRUNE1	1	0.577213	0.577213	0.860887	1.2	16.2%
TRIO	1	0.577213	0.577213	0.860887	1.2	16.2%
RAB3GAP1	1	0.577213	0.577213	0.860887	1.2	16.2%
STAMBP	1	0.577213	0.577213	0.860887	1.2	16.2%
ADCY3	1	0.577213	0.577213	0.860887	1.2	16.2%
COPS3	1	0.577213	0.577213	0.860887	1.2	16.2%
GAD1	1	0.577213	0.577213	0.860887	1.2	16.2%
MAP2K1	1	0.577213	0.577213	0.860887	1.2	16.2%
MAOB	1	0.577213	0.577213	0.860887	1.2	16.2%
UBA1	1	0.577213	0.577213	0.860887	1.2	16.2%
FLNA	1	0.577213	0.577213	0.860887	1.2	16.2%
NKX2-6	1	0.577213	0.577213	0.860887	1.2	16.2%
PPP2R5D	1	0.577213	0.577213	0.860887	1.2	16.2%
EFTUD2	1	0.577213	0.577213	0.860887	1.2	16.2%
CNNM2	1	0.577213	0.577213	0.860887	1.2	16.2%
BCL11B	1	0.577213	0.577213	0.860887	1.2	16.2%
RARS2	1	0.577213	0.577213	0.860887	1.2	16.2%
F2	1	0.577213	0.577213	0.860887	1.2	16.2%
RNU7-1	1	0.577213	0.577213	0.860887	1.2	16.2%

## Sheet: Table S6
Gene	CP diagnosis	PMID	Author	Year	Title
SLC16A2	1/3	PMID:14661163	Dumitrescu	2004	A novel syndrome combining thyroid and neurological abnormalities is associated with mutations in a monocarboxylate transporter gene.
SLC16A2	0/5	PMID:15488219	Friesema	2004	Association between mutations in a thyroid hormone transporter and severe X-linked psychomotor retardation.
SLC16A2	2/32	PMID:15889350	Schwartz	2005	Allan-Herndon-Dudley syndrome and the monocarboxylate transporter 8 (MCT8) gene.
SLC16A2	0/4	PMID:15980113	Maranduba	2006	Decreased cellular uptake and metabolism in Allan-Herndon-Dudley syndrome (AHDS) due to a novel mutation in the MCT8 thyroid hormone transporter.
SLC16A2	0/7	PMID:18398436	Frints	2008	MCT8 mutation analysis and identification of the first female with Allan-Herndon-Dudley syndrome due to loss of MCT8 expression.
SLC16A2	0/1	PMID:28742507	Rego	2017	Severe neurological abnormalities in a young boy with impaired thyroid hormone sensitivity due to a novel mutation in the MCT8 gene.
SLC16A2	0/1	PMID:25755011	Langley	2015	A 7-month-old male with Allan-Herndon-Dudley syndrome and the power of T3.
SLC16A2	4/4	PMID:25160547	Kobayashi	2014	Clinical course and images of four familial cases of Allan-Herndon-Dudley syndrome with a novel monocarboxylate transporter 8 gene mutation.
SLC16A2	0/1	PMID:39029020	Peng	2024	Identification of a novel nonsense SLC16A2 gene mutation in an infant with severe neurologic phenotype: A case report.
SLC16A2	1/1	PMID:35076175	Chopra	2022	Mendelian etiologies identified with whole exome sequencing in cerebral palsy.
SLC16A2	1/1	PMID:36531774	Gowda	2021	Thyroid Hormone Transporter Defect: Allan Herndon Dudley Syndrome, Masquerading as Dyskinetic Cerebral Palsy.
SLC16A2	4/5	PMID:19811520	Gika	2010	White matter abnormalities and dystonic motor disorder associated with mutations in the SLC16A2 gene.
SLC16A2	0/1	PMID:38174482	Mahesan	2023	Novel <i>SLC16A2</i> Gene Mutation: A Rare Case of Delayed Myelination with Dysthyroidism,v Allan-Herndon-Dudley Syndrome.
SLC16A2	1/4	PMID:36458135	Zhang	2022	Characteristics of Allan-Herndon-Dudley Syndrome in Chinese children: Identification of two novel pathogenic variants of the <i>SLC16A2</i> gene.
SLC16A2	0/1	PMID:35382784	Chen	2022	A novel variant in SLC16A2 associated with typical Allan-Herndon-Dudley syndrome: a case report.
SLC16A2	0/1	PMID:35251841	Beheshti	2022	Allan-Herndon-Dudley Syndrome: A Novel Pathogenic Variant of the SLC16A2 gene.
SLC16A2	0/1	PMID:33594047	Wakabayashi	2021	MCT8 deficiency in a patient with a novel frameshift variant in the SLC16A2 gene.
SLC16A2	0/1	PMID:32761447	Sharawat	2020	Delayed Myelination Pattern and an Abnormal Thyroid Profile Caused by a Novel Mutation in the SLC16A2 Gene.
SLC16A2	0/24	PMID:31410843	Remerand	2019	Expanding the phenotypic spectrum of Allan-Herndon-Dudley syndrome in patients with SLC16A2 mutations.
SLC16A2	1/2	PMID:31332729	Masnada	2019	Novel mutations in SLC16A2 associated with a less severe phenotype of MCT8 deficiency.
SLC16A2	0/1	PMID:28862359	Yamamoto	2018	Novel A178P mutation in SLC16A2 in a patient with Allan-Herndon-Dudley syndrome.
SLC16A2	0/3	PMID:27805744	Novara	2017	Clinical and Molecular Characteristics of SLC16A2 (MCT8) Mutations in Three Families with the Allan-Herndon-Dudley Syndrome.
SLC16A2	0/2	PMID:27672545	Shimojima	2016	Novel SLC16A2 mutations in patients with Allan-Herndon-Dudley syndrome.
SLC16A2	0/3	PMID:27212794	Ono	2016	Three novel mutations of the MCT8 (SLC16A2) gene: individual and temporal variations of endocrinological and radiological features.
SLC16A2	0/2	PMID:27081503	Yamamoto	2014	SLC16A2 mutations in two Japanese patients with Allan-Herndon-Dudley syndrome.
SLC16A2	0/1	PMID:24170966	Yamamoto	2013	A Novel Deletion Mutation of SLC16A2 Encoding Monocarboxylate Transporter (MCT) 8 in a 26-year-old Japanese Patient with Allan-Herndon-Dudley Syndrome.
SLC16A2	0/1	PMID:20713192	Boccone	2010	Allan-Herndon-Dudley syndrome (AHDS) caused by a novel SLC16A2 gene mutation showing severe neurologic features and unexpectedly low TRH-stimulated serum TSH.
SLC16A2	2/2	PMID:33528536	Moreno-De-Luca	2021	Molecular Diagnostic Yield of Exome Sequencing in Patients With Cerebral Palsy.
ITPA	0/7	PMID:26224535	Kevelam	2015	Recessive ITPA mutations cause an early infantile encephalopathy.
ITPA	0/1	PMID:31618474	Burgess	2019	The Genetic Landscape of Epilepsy of Infancy with Migrating Focal Seizures.
ITPA	0/2	PMID:30856165	Handley	2019	ITPase deficiency causes a Martsolf-like syndrome with a lethal infantile dilated cardiomyopathy.
ITPA	0/1	PMID:37246162	Omichi	2023	Novel ITPA variants identified by whole genome sequencing and RNA sequencing.
ITPA	0/1	PMID:35342253	√áavu≈üoƒülu	2022	ITPA Related Developmental Encephalopathy: Key Role of Neuroimaging.
ITPA	0/1	PMID:31957018	Rochtus	2020	Genetic diagnoses in epilepsy: The impact of dynamic exome analysis in a pediatric cohort.
ITPA	0/28	PMID:34989426	Scala	2022	Clinico-radiological features, molecular spectrum, and identification of prognostic factors in developmental and epileptic encephalopathy due to inosine triphosphate pyrophosphatase (ITPase) deficiency.
ITPA	1/1	PMID:30542205	Matthews	2019	Atypical cerebral palsy: genomics analysis enables precision medicine.
ITPR1	0/2	PMID:29663667	Paganini	2018	A novel splice site variant in ITPR1 gene underlying recessive Gillespie syndrome.
ITPR1	1/1	PMID:35148930	Zachou	2022	Retrocollis as the cardinal feature in a de novo ITRP1 variant.
ITPR1	0/5	PMID:34338282	Kinoshita	2021	Itpr1 regulates the formation of anterior eye segment tissues derived from neural crest cells.
ITPR1	0/49	PMID:37964426	Tolonen	2024	Detailed Analysis of ITPR1 Missense Variants Guides Diagnostics and Therapeutic Design.
ITPR1	0/10	PMID:20082166	Di Gregorio	2010	Two Italian families with ITPR1 gene deletion presenting a broader phenotype of SCA15.
ITPR1	0/7	PMID:29925855	Synofzik	2018	De novo ITPR1 variants are a recurrent cause of early-onset ataxia, acting via loss of channel function.
ITPR1	0/2	PMID:39177731	Ciaccio	2024	Phenotypic Spectrum and Natural History of Gillespie Syndrome. An Updated Literature Review with 2 New Cases.
ITPR1	0/11	PMID:15623688	Dudding	2004	Autosomal dominant congenital non-progressive ataxia overlaps with the SCA15 locus.
ITPR1	0/9	PMID:21367767	Synofzik	2011	Spinocerebellar ataxia type 15: diagnostic assessment, frequency, and phenotypic features.
ITPR1	0/1	PMID:33949769	Keehan	2021	A novel de novo intronic variant in ITPR1 causes Gillespie syndrome.
ITPR1	0/11	PMID:35743164	Romaniello	2022	Superior Cerebellar Atrophy: An Imaging Clue to Diagnose <i>ITPR1</i>-Related Disorders.
ITPR1	0/5	PMID:37154409	Gazulla	2023	Spinocerebellar ataxia type 15 caused by missense variants in the ITPR1 gene.
ITPR1	0/3	PMID:37821226	Kleyner	2023	<i>ITPR1</i>-associated spinocerebellar ataxia with craniofacial features-additional evidence for germline mosaicism.
ITPR1	0/6	PMID:28488678	Klar	2017	A missense variant in ITPR1 provides evidence for autosomal recessive SCA29 with asymptomatic cerebellar hypoplasia in carriers.
ITPR1	0/5	PMID:27108797	Gerber	2016	Recessive and Dominant De Novo ITPR1 Mutations Cause Gillespie Syndrome.
ITPR1	0/1	PMID:28600779	Monies	2017	The landscape of genetic diseases in Saudi Arabia based on the first 1000 diagnostic panels and exomes.
ITPR1	0/2	PMID:29186133	Hsiao	2017	Mutational analysis of ITPR1 in a Taiwanese cohort with cerebellar ataxias.
ITPR1	0/4	PMID:25794864	Sasaki	2015	Sporadic infantile-onset spinocerebellar ataxia caused by missense mutations of the inositol 1,4,5-triphosphate receptor type 1 gene.
ITPR1	0/3	PMID:36233161	Mart√≠nez-Rubio	2022	Mutations, Genes, and Phenotypes Related to Movement Disorders and Ataxias.
ITPR1	0/4	PMID:27062503	Barresi	2017	Mutations in the IRBIT domain of ITPR1 are a frequent cause of autosomal dominant nonprogressive congenital ataxia.
ITPR1	0/1	PMID:24091540	Ohba	2013	Diagnostic utility of whole exome sequencing in patients showing cerebellar and/or vermis atrophy in childhood.
ITPR1	0/3	PMID:28620721	Casey	2017	A novel gain-of-function mutation in the ITPR1 suppressor domain causes spinocerebellar ataxia with altered Ca<sup>2+</sup> signal patterns.
ITPR1	0/1	PMID:26770814	Shadrina	2016	ITPR1 gene p.Val1553Met mutation in Russian family with mild Spinocerebellar ataxia.
ITPR1	2/2	PMID:28826917	Das	2017	Missense mutation in the ITPR1 gene presenting with ataxic cerebral palsy: Description of an affected family and literature review.
ITPR1	0/6	PMID:27108798	McEntagart	2016	A Restricted Repertoire of De Novo Mutations in ITPR1 Cause Gillespie Syndrome with Evidence for Dominant-Negative Effect.
ITPR1	0/1	PMID:27862915	van Dijk	2017	A de novo missense mutation in the inositol 1,4,5-triphosphate receptor type 1 gene causing severe pontine and cerebellar hypoplasia: Expanding the phenotype of ITPR1-related spinocerebellar ataxia's.
ITPR1	0/1	PMID:31340402	Stendel	2019	Gillespie's Syndrome with Minor Cerebellar Involvement and No Intellectual Disability Associated with a Novel ITPR1 Mutation: Report of a Case and Literature Review.
ITPR1	0/1	PMID:30249237	De Silva	2018	Gillespie syndrome in a South Asian child: a case report with confirmation of a heterozygous mutation of the ITPR1 gene and review of the clinical and molecular features.
ITPR1	0/2	PMID:28698159	Dentici	2017	Identification of novel and hotspot mutations in the channel domain of ITPR1 in two patients with Gillespie syndrome.
ITPR1	0/3	PMID:22986007	Huang	2012	Missense mutations in ITPR1 cause autosomal dominant congenital nonprogressive spinocerebellar ataxia.
ITPR1	0/2	PMID:31632679	Ngo	2019	Spinocerebellar Ataxia type 29 in a family of MƒÅori descent.
ITPR1	2/2	PMID:25981959	Parolin Schnekenberg	2015	De novo point mutations in patients diagnosed with ataxic cerebral palsy.
ITPR1	0/1	PMID:34673285	Raslan	2021	Quadrupedal gait and cerebellar hypoplasia, the Uner Tan syndrome, caused by ITPR1 gene mutation.
ITPR1	0/2	PMID:29169895	Carvalho	2018	Additional features of Gillespie syndrome in two Brazilian siblings with a novel ITPR1 homozygous pathogenic variant.
ITPR1	0/1	PMID:32496011	Cappuccio	2020	Long-term follow-up of an individual with ITPR1-related disorder.
WDR62	1/1	PMID:34077496	Li	2022	In-depth analysis reveals complex molecular aetiology in a cohort of idiopathic cerebral palsy.
WDR62	0/29	PMID:20890279	Nicholas	2010	WDR62 is associated with the spindle pole and is mutated in human microcephaly.
WDR62	0/10	PMID:20729831	Bilg√ºvar	2010	Whole-exome sequencing identifies recessive WDR62 mutations in severe brain malformations.
WDR62	0/10	PMID:20890278	Yu	2010	Mutations in WDR62, encoding a centrosome-associated protein, cause microcephaly with simplified gyri and abnormal cortical architecture.
WDR62	0/6	PMID:21496009	Bhat	2011	Mutations in WDR62, encoding a centrosomal and nuclear protein, in Indian primary microcephaly families with cortical malformations.
WDR62	0/2	PMID:21834044	Murdock	2011	Whole-exome sequencing identifies compound heterozygous mutations in WDR62 in siblings with recurrent polymicrogyria.
WDR62	0/19	PMID:22775483	Sajid Hussain	2013	Genetic heterogeneity in Pakistani microcephaly families.
WDR62	0/3	PMID:25303973	Rupp	2014	A novel single base pair duplication in WDR62 causes primary microcephaly.
WDR62	0/2	PMID:28377545	Naseer	2017	A novel WDR62 mutation causes primary microcephaly in a large consanguineous Saudi family.
WDR62	0/1	PMID:31788460	Yi	2019	Two Novel Mutations (c.883-4_890del and c.1684C>G) of <i>WDR62</i> Gene Associated With Autosomal Recessive Primary Microcephaly: A Case Report.
WDR62	0/2	PMID:24228726	Farag	2013	Abnormal centrosome and spindle morphology in a patient with autosomal recessive primary microcephaly type 2 due to compound heterozygous WDR62 gene mutation.
WDR62	0/3	PMID:23065275	Memon	2013	A novel WDR62 mutation causes primary microcephaly in a Pakistani family.
WDR62	0/3	PMID:33921653	Slezak	2021	Further Delineation of Phenotype and Genotype of Primary Microcephaly Syndrome with Cortical Malformations Associated with Mutations in the <i>WDR62</i> Gene.
WDR62	0/2	PMID:31258591	Naseer	2019	Novel compound heterozygous mutations in <i>WDR62</i> gene leading to developmental delay and Primary Microcephaly in Saudi Family.
WDR62	0/2	PMID:30706430	Zombor	2019	A novel WDR62 missense mutation in microcephaly with abnormal cortical architecture and review of the literature.
WDR62	0/11	PMID:21961505	Kousar	2011	Mutations in WDR62 gene in Pakistani families with autosomal recessive primary microcephaly.
WDR62	0/9	PMID:36588751	Bolat	2022	Autosomal Recessive Primary Microcephaly (MCPH) and Novel Pathogenic Variants in <i>ASPM</i> and <i>WDR62</i> Genes.
PHIP	0/1	PMID:23033978	de Ligt	2012	Diagnostic exome sequencing in persons with severe intellectual disability.
PHIP	0/2	PMID:27900362	Webster	2016	De novo <i>PHIP</i>-predicted deleterious variants are associated with developmental delay, intellectual disability, obesity, and dysmorphic features.
PHIP	0/23	PMID:29209020	Jansen	2018	A genotype-first approach identifies an intellectual disability-overweight syndrome caused by PHIP haploinsufficiency.
PHIP	0/4	PMID:39156152	de Fallois	2024	Pathogenic PHIP Variants are Variably Associated With CAKUT.
PHIP	0/23	PMID:36726590	Kampmeier	2022	<i>PHIP</i>-associated Chung-Jansen syndrome: Report of 23 new individuals.
PHIP	0/2	PMID:35863899	Tirado-Class	2022	PHIP variants associated with Chung-Jansen syndrome disrupt replication fork stability and genome integrity.
PHIP	2/2	PMID:33528536	Moreno-De-Luca	2021	Molecular Diagnostic Yield of Exome Sequencing in Patients With Cerebral Palsy.
KCNB1	1/3	PMID:25164438	Torkamani	2014	De novo KCNB1 mutations in epileptic encephalopathy.
KCNB1	0/6	PMID:29264397	Marini	2017	Clinical features and outcome of 6 new patients carrying de novo <i>KCNB1</i> gene mutations.
KCNB1	0/2	PMID:39792727	Ren	2025	De novo KCNB1 missense variant causing developmental and epileptic encephalopathy: Two case reports.
KCNB1	0/1	PMID:26503721	Thiffault	2015	A novel epileptic encephalopathy mutation in KCNB1 disrupts Kv2.1 ion selectivity, expression, and localization.
KCNB1	0/16	PMID:28806457	de Kovel	2017	Neurodevelopmental Disorders Caused by De Novo Variants in KCNB1 Genotypes and Phenotypes.
KCNB1	0/1	PMID:25790160	Bloss	2015	A genome sequencing program for novel undiagnosed diseases.
KCNB1	0/2	PMID:26477325	Saitsu	2015	De novo KCNB1 mutations in infantile epilepsy inhibit repetitive neuronal firing.
KCNB1	0/1	PMID:36618935	Veale	2022	A <i>KCNB1</i> gain of function variant causes developmental delay and speech apraxia but not seizures.
KCNB1	2/2	PMID:39135902	Manville	2024	A novel autism-associated <i>KCNB1</i> mutation dramatically slows Kv2.1 potassium channel activation, deactivation and inactivation.
KCNB1	0/1	PMID:29264390	Calhoun	2017	Characterization of a <i>KCNB1</i> variant associated with autism, intellectual disability, and epilepsy.
KCNB1	0/1	PMID:39469306	Manville	2024	A novel loss-of-function <i>KCNB1</i> gene variant in a twin with global developmental delay and seizures.
KCNB1	0/2	PMID:36457583	Uctepe	2022	KCNB1 frameshift variant caused inherited intellectual disability, developmental delay, and seizure.
KCNB1	0/1	PMID:36257979	Hiraide	2023	A novel de novo KCNB1 variant altering channel characteristics in a patient with periventricular heterotopia, abnormal corpus callosum, and mild seizure outcome.
KCNB1	0/1	PMID:35099827	Hoshino	2022	Efficacy of ethosuximide on atonic seizures with KCNB1 mutation.
KCNB1	0/10	PMID:35071126	Xiong	2021	Correlation Analyses of Clinical Manifestations and Variant Effects in <i>KCNB1</i>-Related Neurodevelopmental Disorder.
KCNB1	0/25	PMID:34915430	Bar	2022	Adaptive behavior and psychiatric comorbidities in KCNB1 encephalopathy.
KCNB1	0/1	PMID:34176003	Lu	2021	Mild phenotype in a patient with developmental and epileptic encephalopathy carrying a novel de novo KCNB1 variant.
KCNB1	0/36	PMID:32954514	Bar	2020	Developmental and epilepsy spectrum of KCNB1 encephalopathy with long-term outcome.
KCNB1	0/27	PMID:31513310	Bar	2020	Expanding the genetic and phenotypic relevance of KCNB1 variants in developmental and epileptic encephalopathies: 27 new patients and overview of the literature.
KCNB1	0/1	PMID:27928161	Latypova	2017	Novel KCNB1 mutation associated with non-syndromic intellectual disability.
KCNB1	1/1	PMID:33528536	Moreno-De-Luca	2021	Molecular Diagnostic Yield of Exome Sequencing in Patients With Cerebral Palsy.
GRIN2A	0/4	PMID:20890276	Endele	2010	Mutations in GRIN2A and GRIN2B encoding regulatory subunits of NMDA receptors cause variable neurodevelopmental phenotypes.
GRIN2A	0/41	PMID:23933820	Lesca	2013	GRIN2A mutations in acquired epileptic aphasia and related childhood focal epilepsies and encephalopathies with speech and language dysfunction.
GRIN2A	0/30	PMID:23933819	Lemke	2013	Mutations in GRIN2A cause idiopathic focal epilepsy with rolandic spikes.
GRIN2A	0/16	PMID:23933818	Carvill	2013	GRIN2A mutations cause epilepsy-aphasia spectrum disorders.
GRIN2A	0/2	PMID:35217385	Mangano	2022	De novo GRIN2A variants associated with epilepsy and autism and literature review.
GRIN2A	0/3	PMID:39474911	Zhang	2024	Clinical phenotype and functional influence of GRIN2A variants in epilepsy-aphasia syndrome.
GRIN2A	0/4	PMID:29056244	Yang	2018	GRIN2A mutations in epilepsy-aphasia spectrum disorders.
GRIN2A	0/3	PMID:34720871	Liu	2021	<i>GRIN2A</i> Variants Associated With Idiopathic Generalized Epilepsies.
GRIN2A	0/1	PMID:24839611	Pierson	2014	<i>GRIN2A</i> mutation and early-onset epileptic encephalopathy: personalized therapy with memantine.
GRIN2A	0/1	PMID:33946630	Ghe»õa	2021	<i>GRIN2A</i> Variant in A 3-Year-Old-An Expanding Spectrum?
GRIN2A	0/1	PMID:28182669	Gao	2017	A de novo loss-of-function GRIN2A mutation associated with childhood focal epilepsy and acquired epileptic aphasia.
GRIN2A	0/3	PMID:35367634	De Bernardi	2022	Mild neurological phenotype in a family carrying a novel N-terminal null GRIN2A variant.
GRIN2A	0/4	PMID:29896722	Qian	2018	[Study of GRIN2A mutation in epilepsy-aphasia spectrum disorders].
GRIN2A	0/10	PMID:38715655	Thompson-Lake	2024	Perisylvian and Hippocampal Anomalies in Individuals With Pathogenic <i>GRIN2A</i> Variants.
GRIN2A	0/5	PMID:32289570	Hausman-Kedem	2020	Immunotherapy for GRIN2A and GRIN2D-related epileptic encephalopathy.
GRIN2A	0/1	PMID:28126851	Chen	2017	Functional Evaluation of a De Novo <i>GRIN2A</i> Mutation Identified in a Patient with Profound Global Developmental Delay and Refractory Epilepsy.
GRIN2A	0/1	PMID:36909045	Pereira-Nunes	2023	Successful Treatment of a Child With Epileptic Encephalopathy With Spike-Wave Activation in Sleep and GRIN2A Variant Using Sulthiame.
GRIN2A	0/2	PMID:33240831	Li	2020	Clinical Forms and <i>GRIN2A</i> Genotype of Severe End of Epileptic-Aphasia Spectrum Disorder.
GRIN2A	0/3	PMID:40149474	Di Muro	2025	Long-Term Phenotypic Evolution in GRIN2A-Related Disorders: Electroclinical and Genetic Insights from Two Families with Extended Follow-Up.
GRIN2A	0/1	PMID:33623275	Sarigecili	2020	Identification of a Novel Mutation in <i>GRIN2A</i> Gene with Global Developmental Delay and Refractory Epilepsy.
GRIN2A	0/1	PMID:26806548	Fainberg	2016	Response to immunotherapy in a patient with Landau-Kleffner syndrome and GRIN2A mutation.
GRIN2A	1/2	PMID:29644724	Fern√°ndez-Marmiesse	2018	A novel missense mutation in GRIN2A causes a nonepileptic neurodevelopmental disorder.
GRIN2A	0/1	PMID:28936771	Xu	2018	Functional Investigation of a GRIN2A Variant Associated with Rolandic Epilepsy.
GRIN2A	0/7	PMID:28109652	von St√ºlpnagel	2017	Epilepsy in patients with GRIN2A alterations: Genetics, neurodevelopment, epileptic phenotype and response to anticonvulsive drugs.
GRIN2A	0/2	PMID:24125812	DeVries	2013	Two patients with a GRIN2A mutation and childhood-onset epilepsy.
GRIN2A	0/1	PMID:24903190	Venkateswaran	2014	Whole-exome sequencing in an individual with severe global developmental delay and intractable epilepsy identifies a novel, de novo GRIN2A mutation.
GRIN2A	0/1	PMID:26283219	Singh	2016	De Novo Heterogeneous Mutations in SCN2A and GRIN2A Genes and Seizures With Ictal Vocalizations.
GRIN2A	0/1	PMID:39050322	Heydarlou	2024	An Unusual Case of GRIN2A Mutation Presenting as Progressive Limbic Encephalopathy in an Adult.
GRIN2A	0/1	PMID:28832001	Sculier	2017	Acquired epileptic opercular syndrome related to a heterozygous deleterious substitution in GRIN2A.
GRIN2A	0/1	PMID:40727434	Ebrahim	2025	Landau-Kleffner Syndrome Can Herald the Diagnosis of GRIN2A Gene Mutation.
GRIN2A	0/1	PMID:24504326	Yuan	2014	Functional analysis of a de novo GRIN2A missense mutation associated with early-onset epileptic encephalopathy.
GRIN2A	0/1	PMID:32765929	Mir	2020	<i>GRIN2A</i> -Related Severe Epileptic Encephalopathy Treated with Memantine: An Example of Precision Medicine.
GRIN2A	0/2	PMID:40688221	Xu	2025	Neurodevelopmental disorder due to a frameshift mutation in the <i>GRIN2A</i> gene: a case report.
GRIN2A	0/1	PMID:39103744	Shin	2024	L-serine treatment in a patient with refractory epilepsy due to a GRIN2A missense mutation.
GRIN2A	0/3	PMID:39084904	Cetica	2024	Double gonosomal mosaicism as an unusual hereditary mechanism in familial <i>GRIN2A</i>-related disorder.
GRIN2A	0/3	PMID:20384727	Reutlinger	2010	Deletions in 16p13 including GRIN2A in patients with intellectual disability, various dysmorphic features, and seizure disorders of the rolandic region.
GRIN2A	0/1	PMID:31098720	Nicotera	2019	GRIN2A: involvement in movement disorders and intellectual disability without seizures.
GRIN2A	0/1	PMID:32036246	Sun	2020	Generation of an induced pluripotent stem cell line SYSUi-003-A from a child with epilepsy carrying GRIN2A mutation.
HUWE1	0/22	PMID:18252223	Froyen	2008	Submicroscopic duplications of the hydroxysteroid dehydrogenase HSD17B10 and the E3 ubiquitin ligase HUWE1 are associated with mental retardation.
HUWE1	0/9	PMID:27130160	Friez	2016	HUWE1 mutations in Juberg-Marsidi and Brooks syndromes: the results of an X-chromosome exome sequencing study.
HUWE1	0/21	PMID:29180823	Moortgat	2018	HUWE1 variants cause dominant X-linked intellectual disability: a clinical study of 21 patients.
HUWE1	0/2	PMID:30797980	Muthusamy	2020	Exome sequencing reveals a novel splice site variant in HUWE1 gene in patients with suspected Say-Meyer syndrome.
HUWE1	0/1	PMID:40558542	Belenska-Todorova	2025	Exome Study of Single Nucleotide Variations in Patients with Syndromic and Non-Syndromic Autism Reveals Potential Candidate Genes for Diagnostics and Novel Single Nucleotide Variants.
HUWE1	0/3	PMID:40294637	Quade	2025	Genetic Variants and Clinical Phenotyping in 39 Pediatric Patients with Neuropathic Pain.
HUWE1	0/5	PMID:39629746	De Falco	2025	Exploring the Clinical Spectrum of HUWE1 -Related Neurodevelopmental Disorder: Five New Patients and Literature Review.
HUWE1	0/1	PMID:39139262	Tortora	2024	Novel Genetic Variant in <i>HUWE1</i>: Prenatal and Postnatal Neuroimaging Phenotype.
HUWE1	0/2	PMID:38021253	Deshmukh	2023	Facial and ocular manifestations of male patients affected by the <i>HUWE1</i>-related intellectual developmental disorder.
HUWE1	0/1	PMID:36731745	Santos-Rebou√ßas	2023	A novel Xp11.22 duplication involving HUWE1 in a male with syndromic intellectual disability and additional neurological findings.
HUWE1	0/1	PMID:35118659	Yahia	2022	Genetic diagnosis in Sudanese and Tunisian families with syndromic intellectual disability through exome sequencing.
HUWE1	0/1	PMID:33739554	Ta≈ükƒ±ran	2021	Diagnostic yield of whole-exome sequencing in non-syndromic intellectual disability.
HUWE1	0/2	PMID:31906484	Ibarluzea	2020	Targeted Next-Generation Sequencing in Patients with Suggestive X-Linked Intellectual Disability.
HUWE1	0/2	PMID:23721686	Isrie	2013	HUWE1 mutation explains phenotypic severity in a case of familial idiopathic intellectual disability.
HUWE1	2/2	PMID:31700678	van Eyk	2019	Targeted resequencing identifies genes with recurrent variation in cerebral palsy.
HUWE1	3/3	PMID:38693247	Wang	2024	Exome sequencing reveals genetic heterogeneity and clinically actionable findings in children with cerebral palsy.
SQSTM1	1/1	PMID:34077496	Li	2022	In-depth analysis reveals complex molecular aetiology in a cohort of idiopathic cerebral palsy.
SQSTM1	0/15	PMID:22084127	Fecto	2011	SQSTM1 mutations in familial and sporadic amyotrophic lateral sclerosis.
SQSTM1	0/6	PMID:22972638	Rubino	2012	SQSTM1 mutations in frontotemporal lobar degeneration and amyotrophic lateral sclerosis.
SQSTM1	0/13	PMID:24042580	Le Ber	2013	SQSTM1 mutations in French patients with frontotemporal dementia or frontotemporal dementia with amyotrophic lateral sclerosis.
SQSTM1	0/3	PMID:25114083	Boutoleau-Bretonni√®re	2015	A phenotype of atypical apraxia of speech in a family carrying SQSTM1 mutation.
SQSTM1	0/3	PMID:26208961	Bucelli	2015	SQSTM1 splice site mutation in distal myopathy with rimmed vacuoles.
SQSTM1	0/1	PMID:29599744	Niu	2018	Myopathy With <i>SQSTM1</i> and <i>TIA1</i> Variants: Clinical and Pathological Features.
SQSTM1	0/3	PMID:38532471	Chacaltana-Vinas	2024	A Novel Variant in SQSTM1 Gene Causing Neurodegeneration with Ataxia, Dystonia, and Gaze Palsy in a Peruvian Family.
SQSTM1	0/11	PMID:29959261	Muto	2018	Biallelic <i>SQSTM1</i> mutations in early-onset, variably progressive neurodegeneration.
SQSTM1	0/9	PMID:27545679	Haack	2016	Absence of the Autophagy Adaptor SQSTM1/p62 Causes Childhood-Onset Neurodegeneration with Ataxia, Dystonia, and Gaze Palsy.
SQSTM1	0/2	PMID:35957775	Jalali	2022	First report of novel mutation (c.790del) on <i>SQSTM1</i> gene on a family with childhood onset of progressive cerebellar ataxia with vertical gaze palsy.
SQSTM1	0/1	PMID:33135846	Akkari	2020	SQSTM1 mutation: Description of the first Tunisian case and literature review.
SQSTM1	0/1	PMID:34307757	Mishra	2021	Cerebellar Ataxia in Adults with <i>SQSTM1</i>-Associated Frontotemporal Dementia-Amyotrophic Lateral Sclerosis Spectrum of Disorders.
PIGN	0/7	PMID:21493957	Maydan	2011	Multiple congenital anomalies-hypotonia-seizures syndrome is caused by a mutation in PIGN.
PIGN	0/2	PMID:24253414	Ohba	2014	PIGN mutations cause congenital anomalies, developmental delay, hypotonia, epilepsy, and progressive cerebellar atrophy.
PIGN	0/1	PMID:26364997	Khayat	2016	A PIGN mutation responsible for multiple congenital anomalies-hypotonia-seizures syndrome 1 (MCAHS1) in an Israeli-Arab family.
PIGN	0/4	PMID:26394714	Fleming	2016	Genotype-phenotype correlation of congenital anomalies in multiple congenital anomalies hypotonia seizures syndrome (MCAHS1)/PIGN-related epilepsy.
PIGN	1/1	PMID:40099311	Khalifa	2025	A Case Report of a Child With Rare Phosphatidylinositol Glycan Anchor Biosynthesis Class N (PIGN) Gene Mutation With Hypotonia, Epilepsy, and Global Developmental Delay.
PIGN	0/2	PMID:40099311	Khalifa	2025	A Case Report of a Child With Rare Phosphatidylinositol Glycan Anchor Biosynthesis Class N (PIGN) Gene Mutation With Hypotonia, Epilepsy, and Global Developmental Delay.
PIGN	0/1	PMID:38280421	Zhang	2024	Identification of Synonymous Pathogenic Variants in Monogenic Disorders by Integrating Exome with Transcriptome Sequencing.
PIGN	0/1	PMID:36363484	Siavrienƒó	2022	PIGN-Related Disease in Two Lithuanian Families: A Report of Two Novel Pathogenic Variants, Molecular and Clinical Characterisation.
PIGN	0/21	PMID:36322149	Loong	2023	Biallelic variants in PIGN cause Fryns syndrome, multiple congenital anomalies-hypotonia-seizures syndrome, and neurologic phenotypes: A¬†genotype-phenotype correlation study.
PIGN	0/1	PMID:35812661	Hou	2022	PIGN mutation multiple congenital anomalies-hypotonia-seizures syndrome 1: A case report.
PIGN	0/1	PMID:35468813	Tian	2022	Damaging novel mutations in PIGN cause developmental epileptic-dyskinetic encephalopathy: a case report.
PIGN	0/26	PMID:35179230	Bayat	2022	PIGN encephalopathy: Characterizing the epileptology.
PIGN	0/1	PMID:35141892	Tisserant	2022	Copy number variants calling from WES data through eXome hidden Markov model (XHMM) identifies additional 2.5% pathogenic genomic imbalances smaller than 30¬†kb undetected by array-CGH.
PIGN	0/3	PMID:34051595	De Giorgis	2021	Novel insights into the clinico-radiological spectrum of phenotypes associated to PIGN mutations.
PIGN	0/1	PMID:34163418	Liu	2021	Gene and Phenotype Expansion of Unexplained Early Infantile Epileptic Encephalopathy.
PIGN	0/6	PMID:29330547	Alessandri	2018	Recessive loss of function PIGN alleles, including an intragenic deletion with founder effect in La R√©union Island, in patients with Fryns syndrome.
PIGN	0/1	PMID:29096607	Thiffault	2017	Hypotonia and intellectual disability without dysmorphic features in a patient with PIGN-related disease.
PIGN	0/1	PMID:28327575	Pagnamenta	2017	Analysis of exome data for 4293 trios suggests GPI-anchor biogenesis defects are a rare cause of developmental disorders.
PIGN	0/2	PMID:26879448	Jezela-Stanek	2016	Congenital disorder of glycosylphosphatidylinositol (GPI)-anchor biosynthesis--The phenotype of two patients with novel mutations in the PIGN and PGAP2 genes.
PIGN	0/1	PMID:25920937	Couser	2015	The phenotype of multiple congenital anomalies-hypotonia-seizures syndrome 1: report and review.
PIGN	2/2	PMID:33528536	Moreno-De-Luca	2021	Molecular Diagnostic Yield of Exome Sequencing in Patients With Cerebral Palsy.
ZDHHC9	3/3	PMID:31700678	van Eyk	2019	Targeted resequencing identifies genes with recurrent variation in cerebral palsy.
ZDHHC9	1/1	PMID:33528536	Moreno-De-Luca	2021	Molecular Diagnostic Yield of Exome Sequencing in Patients With Cerebral Palsy.
ZDHHC9	0/11	PMID:17436253	Raymond	2007	Mutations in ZDHHC9, which encodes a palmitoyltransferase of NRAS and HRAS, cause X-linked mental retardation associated with a Marfanoid habitus.
ZDHHC9	0/4	PMID:25649377	Tzschach	2015	Next-generation sequencing in X-linked intellectual disability.
ZDHHC9	0/1	PMID:28687527	Han	2017	The first patient with sporadic X-linked intellectual disability with de novo ZDHHC9 mutation identified by targeted next-generation sequencing.
ZDHHC9	0/4	PMID:29681091	Schirwani	2018	Expanding the molecular basis and phenotypic spectrum of ZDHHC9-associated X-linked intellectual disability.
ZDHHC9	0/3	PMID:24357419	Masurel-Paulet	2014	Expanding the clinical phenotype of patients with a ZDHHC9 mutation.
ZDHHC9	0/1	PMID:37821930	Mir	2023	Whole exome sequencing revealed variants in four genes underlying X-linked intellectual disability in four Iranian families: novel deleterious variants and clinical features with the review of literature.
ZDHHC9	0/1	PMID:19377476	Tarpey	2009	A systematic, large-scale resequencing screen of X-chromosome coding exons in mental retardation.
NEXMIF	0/9	PMID:23615299	Van Maldergem	2013	Loss of function of KIAA2022 causes mild to severe intellectual disability with an autism spectrum disorder and impairs neurite outgrowth.
NEXMIF	0/2	PMID:25900396	Kuroda	2015	Delineation of the KIAA2022 mutation phenotype: two patients with X-linked intellectual disability and distinctive features.
NEXMIF	0/1	PMID:26576034	Farach	2016	KIAA2022 nonsense mutation in a symptomatic female.
NEXMIF	0/16	PMID:27358180	de Lange	2016	De novo mutations of KIAA2022 in females cause intellectual disability and intractable epilepsy.
NEXMIF	0/5	PMID:27568816	Webster	2017	De novo loss of function mutations in KIAA2022 are associated with epilepsy and neurodevelopmental delay in females.
NEXMIF	0/1	PMID:40141841	Anastasescu	2025	<i>KIAA2022/NEXMIF</i> c.1882C>T (p.Arg628*) Variant in a Romanian Patient with Neurodevelopmental Disorders and Epilepsy: A Case Report and Systematic Review.
NEXMIF	0/1	PMID:33224018	Ogasawara	2020	Clonazepam as an Effective Treatment for Epilepsy in a Female Patient with <i>NEXMIF</i> Mutation: Case Report.
NEXMIF	0/1	PMID:34566868	Cioclu	2021	Cortical and Subcortical Network Dysfunction in a Female Patient With <i>NEXMIF</i> Encephalopathy.
NEXMIF	0/1	PMID:37427056	Wang	2023	<i>NEXMIF</i> pathogenic variant in a female child with epilepsy and multiple organ failure: a case report.
NEXMIF	0/1	PMID:29717186	Lambert	2018	Novel NEXMIF pathogenic variant in a boy with severe autistic features, intellectual disability, and epilepsy, and his mildly affected mother.
NEXMIF	0/3	PMID:35146903	Langley	2022	NEXMIF pathogenic variants in individuals of Korean, Vietnamese, and Mexican descent.
NEXMIF	1/1	PMID:33528536	Moreno-De-Luca	2021	Molecular Diagnostic Yield of Exome Sequencing in Patients With Cerebral Palsy.
IRF2BPL	0/3	PMID:27164704	Lemke	2016	Delineating the GRIN1 phenotypic spectrum: A distinct genetic NMDA receptor encephalopathy.
IRF2BPL	1/7	PMID:30057031	Marcogliese	2018	IRF2BPL Is Associated with Neurological Phenotypes.
IRF2BPL	2/11	PMID:30166628	Tran Mau-Them	2019	De novo truncating variants in the intronless IRF2BPL are responsible for developmental epileptic encephalopathy.
IRF2BPL	0/4	PMID:36476864	Sinha Ray	2022	Mechanisms of IRF2BPL-related disorders and identification of a potential therapeutic strategy.
IRF2BPL	0/18	PMID:38235039	Heide	2023	<i>IRF2BPL</i> Causes Mild Intellectual Disability Followed by Late-Onset Ataxia.
IRF2BPL	0/1	PMID:35525099	Pisano	2022	Neurological phenomenology of the IRF2BPL mutation syndrome: Analysis of a new case and systematic review of the literature.
IRF2BPL	0/1	PMID:31432588	Shelkowitz	2019	IRF2BPL gene mutation: Expanding on neurologic phenotypes.
IRF2BPL	0/10	PMID:39843638	Iwama	2025	Clinical and genetic spectrum of patients with IRF2BPL syndrome.
IRF2BPL	0/3	PMID:38481258	Wang	2024	De novo variants of IRF2BPL result in developmental epileptic disorder.
IRF2BPL	0/1	PMID:38650104	Chen	2024	Genetic analysis of IRF2BPL in a Taiwanese dystonia cohort: The genotype and phenotype correlation.
IRF2BPL	0/2	PMID:36810721	Costa	2023	IRF2BPL: A new genotype for progressive myoclonus epilepsies.
IRF2BPL	0/1	PMID:40184118	Lou	2025	Clinical characterization of IRF2BPL mutation: Case series and review of the literature.
IRF2BPL	0/3	PMID:37114479	Gardella	2023	IRF2BPL as a novel causative gene for progressive myoclonus epilepsy.
IRF2BPL	0/1	PMID:36670390	Yang	2023	IRF2BPL gene variants with dystonia: one new Chinese case report.
IRF2BPL	0/1	PMID:39224955	Venkateswaran	2024	IRF2BPL-Related Disorder, Causing Neurodevelopmental Disorder with Regression, Abnormal Movements, Loss of Speech and Seizures (NEDAMSS) Is Characterized by Pathology Consistent with DRPLA.
IRF2BPL	0/1	PMID:31583567	Ginevrino	2020	A novel IRF2BPL truncating variant is associated with endolysosomal storage.
IRF2BPL	0/4	PMID:37346291	Horovitz	2023	Neurological Phenotypes of <i>IRF2BPL</i> Gene Variants: A Report of Four Novel Variants.
IRF2BPL	0/1	PMID:33278788	Qian	2021	Neurodevelopmental disorder caused by a truncating de novo variant of IRF2BPL.
IRF2BPL	0/6	PMID:34102826	Niu	2021	[Clinical features of epilepsy in children with IRF2BPL gene variation].
IRF2BPL	0/1	PMID:32291157	Prilop	2020	IRF2BPL mutation causes nigrostriatal degeneration presenting with dystonia, spasticity and keratoconus.
IRF2BPL	0/3	PMID:34864472	Antonelli	2022	Adult onset familiar dystonia-plus syndrome: A novel presentation of IRF2BPL-associated neurodegeneration.
IRF2BPL	0/1	PMID:30733140	Skorvanek	2019	Neurodevelopmental disorder associated with IRF2BPL gene mutation: Expanding the phenotype?
IRF2BPL	0/2	PMID:31621620	Ganos	2019	IRF2BPL mutations cause autosomal dominant dystonia with anarthria, slow saccades and seizures.
SETD2	0/4	PMID:31643139	Marzin	2019	SETD2 related overgrowth syndrome: Presentation of four new patients and review of the literature.
SETD2	0/14	PMID:37372360	Parra	2023	Clinical Heterogeneity and Different Phenotypes in Patients with <i>SETD2</i> Variants: 18 New Patients and Review of the Literature.
SETD2	0/2	PMID:24852293	Luscan	2014	Mutations in SETD2 cause a novel overgrowth condition.
SETD2	0/15	PMID:32710489	Rabin	2020	Genotype-phenotype correlation at codon 1740 of SETD2.
SETD2	0/1	PMID:33248444	Suda	2021	A Case of Luscan-Lumish Syndrome: Possible Involvement of Enhanced GH Signaling.
SETD2	0/2	PMID:29681085	van Rij	2018	Two novel cases expanding the phenotype of SETD2-related overgrowth syndrome.
SETD2	0/2	PMID:27479843	Lelieveld	2016	Meta-analysis of 2,104 trios provides support for 10 new genes for intellectual disability.
SETD2	0/2	PMID:33766796	Chen	2021	Mutation pattern and genotype-phenotype correlations of SETD2 in neurodevelopmental disorders.
SETD2	0/1	PMID:27317772	Tlemsani	2016	<i>SETD2</i> and <i>DNMT3A</i> screen in the Sotos-like syndrome French cohort.
SETD2	0/1	PMID:37025455	Wu	2023	A novel <i>SETD2</i> variant causing global development delay without overgrowth in a Chinese 3-year-old boy.
SETD2	0/1	PMID:26084711	Lumish	2015	Brief Report: SETD2 Mutation in a Child with Autism, Intellectual Disabilities and Epilepsy.
SETD2	0/18	PMID:37372360	Parra	2023	Clinical Heterogeneity and Different Phenotypes in Patients with <i>SETD2</i> Variants: 18 New Patients and Review of the Literature.
POMGNT1	0/4	PMID:15236414	Vervoort	2004	POMGnT1 gene alterations in a family with neurological abnormalities.
POMGNT1	0/6	PMID:12588800	Taniguchi	2003	Worldwide distribution and broader clinical spectrum of muscle-eye-brain disease.
POMGNT1	0/9	PMID:17906881	Hehr	2007	Novel POMGnT1 mutations define broader phenotypic spectrum of muscle-eye-brain disease.
POMGNT1	0/1	PMID:18195152	Clement	2008	Mild POMGnT1 mutations underlie a novel limb-girdle muscular dystrophy variant.
POMGNT1	0/7	PMID:17878207	Godfrey	2007	Refining genotype phenotype correlations in muscular dystrophies with defective glycosylation of dystroglycan.
POMGNT1	0/8	PMID:19299310	Mercuri	2009	Congenital muscular dystrophies with defective glycosylation of dystroglycan: a population study.
POMGNT1	0/2	PMID:26908613	Xu	2016	Mutations in POMGNT1 cause non-syndromic retinitis pigmentosa.
POMGNT1	0/1	PMID:22419172	Raducu	2012	Promoter alteration causes transcriptional repression of the POMGNT1 gene in limb-girdle muscular dystrophy type 2O.
POMGNT1	0/3	PMID:40244109	Ziccardi	2025	Variable Ophthalmologic Phenotypes Associated with Biallelic Loss-of-Function Variants in <i>POMGNT1</i>.
POMGNT1	0/1	PMID:38296890	Safwat	2024	Genetic blueprint of congenital muscular dystrophies with brain malformations in Egypt: A report of 11 families.
POMGNT1	0/3	PMID:38137617	Patel	2023	Case Series on Autosomal Recessive Non-Syndromic Retinitis Pigmentosa Caused by POMGNT1 Mutations with a Report of a New Variant.
POMGNT1	0/1	PMID:37342771	Liu	2023	Uniparental disomy for chromosome 1 with <i>POMGNT1</i> splice-site variant causes muscle-eye-brain disease.
POMGNT1	0/4	PMID:37087885	Ko	2023	Broad spectrum of phenotype and genotype in Korean Œ±-dystroglycan related muscular dystrophy presenting to a tertiary pediatric neuromuscular center.
POMGNT1	0/1	PMID:35936628	Iype	2022	Congenital Muscular Dystrophy due to <i>POMGNT1</i> Mutation Presenting as Cardioembolic Stroke.
POMGNT1	0/13	PMID:33200426	Song	2021	Genetic variations and clinical spectrum of dystroglycanopathy in a large cohort of Chinese patients.
POMGNT1	0/1	PMID:33175337	Mohammadi	2021	Identification of a novel missense c.386G‚Äâ>‚ÄâA variant in a boy with the POMGNT1-related muscular dystrophy-dystroglycanopathy.
POMGNT1	0/2	PMID:31580529	Arvio	2019	Two middle-aged women with the Finnish variant of muscle-eye-brain disease (MEB).
POMGNT1	0/1	PMID:30961548	Borisovna	2019	Compound heterozygous POMGNT1 mutations leading to muscular dystrophy-dystroglycanopathy type A3: a case report.
POMGNT1	0/1	PMID:30937090	I≈üƒ±kay	2018	Congenital Muscular Dystrophy due to Novel Compound Heterozygote Mutations in <i>POMGNT1</i> Gene.
POMGNT1	0/3	PMID:28765568	Fu	2017	Novel copy number variation of POMGNT1 associated with muscle-eye-brain disease detected by next-generation sequencing.
POMGNT1	0/17	PMID:27391550	Wang	2016	Homozygosity Mapping and Whole-Genome Sequencing Links a Missense Mutation in POMGNT1 to Autosomal Recessive Retinitis Pigmentosa.
POMGNT1	0/12	PMID:24731844	Yi≈ü	2014	Clinical, radiological, and genetic survey of patients with muscle-eye-brain disease caused by mutations in POMGNT1.
POMGNT1	0/1	PMID:24657014	Chong	2014	Dystroglycanopathy with two novel POMT1 mutations in a Chinese boy with developmental delay and muscular dystrophy.
POMGNT1	0/1	PMID:24282183	Raducu	2014	Clinical features and molecular characterization of a patient with muscle-eye-brain disease: a novel mutation in the POMGNT1 gene.
POMGNT1	0/3	PMID:23689641	Jiao	2013	Novel POMGnT1 mutations cause muscle-eye-brain disease in Chinese patients.
POMGNT1	0/2	PMID:23453855	Lim	2013	Molecular diagnosis of congenital muscular dystrophies with defective glycosylation of alpha-dystroglycan using next-generation sequencing technology.
POMGNT1	0/3	PMID:22554691	Saredi	2012	Novel POMGNT1 point mutations and intragenic rearrangements associated with muscle-eye-brain disease.
POMGNT1	0/1	PMID:22419172	Raducu	2012	Promoter alteration causes transcriptional repression of the POMGNT1 gene in limb-girdle muscular dystrophy type 2O.
POMGNT1	0/12	PMID:22323514	Devisme	2012	Cobblestone lissencephaly: neuropathological subtypes and correlations with genes of dystroglycanopathies.
POMGNT1	0/2	PMID:21727005	Vuillaumier-Barrot	2011	Intragenic rearrangements in LARGE and POMGNT1 genes in severe dystroglycanopathies.
POMGNT1	0/1	PMID:19679478	Demir	2009	An unusual presentation of muscle-eye-brain disease: severe eye abnormalities with mild muscle and brain involvement.
POMGNT1	0/1	PMID:18330676	Oliveira	2008	Novel synonymous substitution in POMGNT1 promotes exon skipping in a patient with congenital muscular dystrophy.
POMGNT1	1/1	PMID:17881266	Teber	2008	Severe muscle-eye-brain disease is associated with a homozygous mutation in the POMGnT1 gene.
POMGNT1	1/1	PMID:33528536	Moreno-De-Luca	2021	Molecular Diagnostic Yield of Exome Sequencing in Patients With Cerebral Palsy.
POMGNT1	1/1	PMID:34077496	Li	2022	In-depth analysis reveals complex molecular aetiology in a cohort of idiopathic cerebral palsy.
PGAP1	0/2	PMID:24482476	Novarino	2014	Exome sequencing links corticospinal motor neuron disease to common neurodegenerative disorders.
PGAP1	0/2	PMID:24784135	Murakami	2014	Null mutation in PGAP1 impairing Gpi-anchor maturation in patients with intellectual disability and encephalopathy.
PGAP1	0/1	PMID:25823418	Williams	2015	Additional evidence that PGAP1 loss of function causes autosomal recessive global developmental delay and encephalopathy.
PGAP1	0/1	PMID:25804403	Bosch	2015	Cerebral visual impairment and intellectual disability caused by PGAP1 variants.
PGAP1	0/1	PMID:26050939	Granzow	2015	Loss of function of PGAP1 as a cause of severe encephalopathy identified by Whole Exome Sequencing: Lessons of the bioinformatics pipeline.
PGAP1	0/2	PMID:27206732	Kettwig	2016	Compound heterozygous variants in PGAP1 causing severe psychomotor retardation, brain atrophy, recurrent apneas and delayed myelination: a case report and literature review.
PGAP1	0/1	PMID:26350515	Bosch	2016	Novel genetic causes for cerebral visual impairment.
PGAP1	1/1	PMID:33528536	Moreno-De-Luca	2021	Molecular Diagnostic Yield of Exome Sequencing in Patients With Cerebral Palsy.
AMPD2	1/1	PMID:29761117	Takezawa	2018	Genomic analysis identifies masqueraders of full-term cerebral palsy.
AMPD2	0/2	PMID:24482476	Novarino	2014	Exome sequencing links corticospinal motor neuron disease to common neurodegenerative disorders.
AMPD2	0/8	PMID:23911318	Akizu	2013	AMPD2 regulates GTP synthesis and is mutated in a potentially treatable neurodegenerative brainstem disorder.
AMPD2	0/4	PMID:27066553	Marsh	2015	Complete callosal agenesis, pontocerebellar hypoplasia, and axonal neuropathy due to AMPD2 loss.
AMPD2	0/8	PMID:29463858	Kort√ºm	2018	Clinical and genetic spectrum of AMPD2-related pontocerebellar hypoplasia type 9.
AMPD2	0/1	PMID:36445597	Gilboa	2023	Delineating the phenotype and genetic basis of AMPD2-related pontocerebellar hypoplasia.
AMPD2	0/3	PMID:28815207	Accogli	2017	Novel <i>AMPD2</i> mutation in pontocerebellar hypoplasia, dysmorphisms, and teeth abnormalities.
AMPD2	0/1	PMID:31833174	Abreu	2020	Homozygous variants in AMPD2 and COL11A1 lead to a complex phenotype of pontocerebellar hypoplasia type 9 and Stickler syndrome type 2.
AMPD2	0/3	PMID:31929969	Scola	2019	Neuroradiological findings in three cases of pontocerebellar hypoplasia type 9 due to <i>AMPD2</i> mutation: typical MRI appearances and pearls for differential diagnosis.
AMPD2	0/1	PMID:34826127	Holla	2023	Pontocerebellar hypoplasia type-9 due to a novel p.Arg503Ter truncating variant in AMPD2: a report from India.
AMPD2	0/1	PMID:38957830	Munera	2024	Pontocerebellar Hypoplasia Type 9: A Case Study Highlighting Distinctive Magnetic Resonance Imaging Features.
AMPD2	1/1	PMID:28168832	Marsh	2017	A novel AMPD2 mutation outside the AMP deaminase domain causes pontocerebellar hypoplasia type 9.
SPTBN2	0/108	PMID:16429157	Ikeda	2006	Spectrin mutations cause spinocerebellar ataxia type 5.
SPTBN2	1/1	PMID:25981959	Parolin Schnekenberg	2015	De novo point mutations in patients diagnosed with ataxic cerebral palsy.
SPTBN2	1/1	PMID:31721007	Rea	2020	Infantile Onset of Spinocerebellar Ataxia Type 5 (SCA-5) in a 6 Month Old with Ataxic Cerebral Palsy.
SPTBN2	0/1	PMID:22914369	Jacob	2013	Case of infantile onset spinocerebellar ataxia type 5.
SPTBN2	0/1	PMID:29795474	Nuovo	2018	Between SCA5 and SCAR14: delineation of the SPTBN2 p.R480W-associated phenotype.
SPTBN2	0/4	PMID:31066025	Nicita	2019	Heterozygous missense variants of SPTBN2 are a frequent cause of congenital cerebellar ataxia.
SPTBN2	1/1	PMID:31721007	Rea	2020	Infantile Onset of Spinocerebellar Ataxia Type 5 (SCA-5) in a 6 Month Old with Ataxic Cerebral Palsy.
SPTBN2	2/2	PMID:35243593	Gouv√™a	2023	Spinocerebellar Ataxia Type 5 (SCA5) Mimicking Cerebral Palsy: a Very Early Onset Autosomal Dominant Hereditary Ataxia.
SPTBN2	0/2	PMID:29196973	Al-Muhaizea	2018	A Novel Homozygous Mutation in SPTBN2 Leads to Spinocerebellar Ataxia in a Consanguineous Family: Report of a New Infantile-Onset Case and Brief Review of the Literature.
SPTBN2	0/3	PMID:23236289	Lise	2012	Recessive mutations in SPTBN2 implicate Œ≤-III spectrin in both cognitive and motor development.
SPTBN2	0/3	PMID:23838597	Elsayed	2014	Autosomal dominant SCA5 and autosomal recessive infantile SCA are allelic conditions resulting from SPTBN2 mutations.
TH	0/2	PMID:7814018	L√ºdecke	1995	A point mutation in the tyrosine hydroxylase gene associated with Segawa's syndrome.
TH	0/1	PMID:8817341	L√ºdecke	1996	Recessively inherited L-DOPA-responsive parkinsonism in infancy caused by a point mutation (L205P) in the tyrosine hydroxylase gene.
TH	0/4	PMID:10407773	Wevers	1999	A review of biochemical and molecular genetic aspects of tyrosine hydroxylase deficiency including a novel mutation (291delC).
TH	0/1	PMID:10585338	Br√§utigam	1999	Biochemical and molecular genetic characteristics of the severe form of tyrosine hydroxylase deficiency.
TH	0/7	PMID:17696123	Verbeek	2007	Mutations in the cyclic adenosine monophosphate response element of the tyrosine hydroxylase gene.
TH	0/3	PMID:21937992	Najmabadi	2011	Deep sequencing reveals 50 novel genes for recessive cognitive disorders.
TH	0/1	PMID:40930003	de Alencar Guerra	2025	Genetic and clinical profile of a Brazilian cohort of dopa-responsive dystonia.
TH	0/1	PMID:38826802	Wu	2024	Case report: Clinical, imaging, and genetic characteristics of type B niemann pick disease combined with segawa syndrome diagnosed via dual gene sequencing.
TH	0/3	PMID:38566307	Zhang	2024	Compound heterozygous mutations in three Chinese patients of Segawa syndrome and their treatment outcomes.
TH	0/1	PMID:37041529	Reyes	2023	Diagnosis of autism in a rare case of tyrosine hydroxylase deficiency: a case report.
TH	0/7	PMID:36568392	Wang	2022	Segawa syndrome caused by <i>TH</i> gene mutation and its mechanism.
TH	1/4	PMID:35164471	Yao	2022	R233H mutation in patients with tyrosine hydroxylase deficiency and corresponding phenotypes: a study of four cases and literature review.
TH	1/3	PMID:32872068	Dong	2020	Dopa-responsive dystonia caused by tyrosine hydroxylase deficiency: Three cases report and literature review.
TH	1/1	PMID:30383639	Feng	2018	Compound heterozygous mutations in the TH gene in a Chinese family with autosomal-recessive dopa-responsive dystonia: A case report.
TH	3/3	PMID:20399390	Yosunkaya	2010	Marked improvement in Segawa syndrome after L-dopa and selegiline treatment.
TH	0/1	PMID:19282209	Zafeiriou	2009	Tyrosine hydroxylase deficiency with severe clinical course.
TH	0/1	PMID:15747353	Diepold	2005	Levodopa-responsive infantile parkinsonism due to a novel mutation in the tyrosine hydroxylase gene and exacerbation by viral infections.
TH	0/1	PMID:11196107	DE Lonlay	2000	Tyrosine hydroxylase deficiency unresponsive to L-dopa treatment with unusual clinical and biochemical presentation.
PIEZO2	0/67	PMID:24726473	McMillin	2014	Mutations in PIEZO2 cause Gordon syndrome, Marden-Walker syndrome, and distal arthrogryposis type 5.
PIEZO2	0/4	PMID:39086452	Al Balushi	2024	Distal Arthrogryposis with Impaired Proprioception and Touch: A Novel Variant in <i>PIEZO2</i> Gene in Omani Patients and a Genotype-Phenotype Review from a Single-Center Experience.
PIEZO2	0/1	PMID:36588752	Abdel-Salam	2022	Further Evidence of a Continuum in the Clinical Spectrum of Dominant <i>PIEZO2</i>-Related Disorders and Implications in Cerebellar Anomalies.
PIEZO2	0/3	PMID:33995476	Klaniewska	2021	Case Report: Further Delineation of Neurological Symptoms in Young Children Caused by Compound Heterozygous Mutation in the <i>PIEZO2</i> Gene.
PIEZO2	0/3	PMID:30285720	Li	2018	Novel mutations in TPM2 and PIEZO2 are responsible for distal arthrogryposis (DA) 2B and mild DA in two Chinese families.
PIEZO2	0/10	PMID:27843126	Delle Vedove	2016	Biallelic Loss of Proprioception-Related PIEZO2 Causes Muscular Atrophy with Perinatal Respiratory Distress, Arthrogryposis, and Scoliosis.
PIEZO2	0/1	PMID:30800044	Behunova	2019	Distal Arthrogryposis with Impaired Proprioception and Touch: Description of an Early Phenotype in a Boy with Compound Heterozygosity of <i>PIEZO2</i> Mutations and Review of the Literature.
PIEZO2	1/1	PMID:34531397	van Eyk	2021	Yield of clinically reportable genetic variants in unselected cerebral palsy by whole genome sequencing.
PIEZO2	1/1	PMID:33528536	Moreno-De-Luca	2021	Molecular Diagnostic Yield of Exome Sequencing in Patients With Cerebral Palsy.
TECPR2	0/5	PMID:23176824	Oz-Levi	2012	Mutation in TECPR2 reveals a role for autophagy in hereditary spastic paraparesis.
TECPR2	0/3	PMID:26542466	Heimer	2016	TECPR2 mutations cause a new subtype of familial dysautonomia like hereditary sensory autonomic neuropathy with intellectual disability.
TECPR2	0/1	PMID:32209221	Patwari	2020	TECPR2 mutation-associated respiratory dysregulation: more than central apnea.
TECPR2	0/1	PMID:27406698	Covone	2016	WES in a family trio suggests involvement of TECPR2 in a complex form of progressive motor neuron disease.
TECPR2	0/17	PMID:33847017	Neuser	2021	Clinical, neuroimaging, and molecular spectrum of TECPR2-associated hereditary sensory and autonomic neuropathy with intellectual disability.
TECPR2	0/1	PMID:39807687	Zubair	2025	Blended phenotype of TECPR2-associated hereditary sensory-autonomic neuropathy and Temple syndrome.
TECPR2	0/2	PMID:39567938	Moeinafshar	2024	Novel TECPR2 variant in two cases of hereditary sensory and autonomic neuropathy type 9: insights from genetic characterization and comprehensive literature review.
TECPR2	0/2	PMID:38436550	Khalaf-Nazzal	2024	TECPR2-related hereditary sensory and autonomic neuropathy in two siblings from Palestine.
TECPR2	0/1	PMID:35130874	Guan	2022	Novel detection of mutation in the TECPR2 gene in a Chinese hereditary spastic paraplegia 49 patient: a case report.
TECPR2	0/1	PMID:34994087	Ramsey	2022	Progressive cerebellar atrophy caused by heterozygous TECPR2 mutations.
TECPR2	0/1	PMID:27406698	Covone	2016	WES in a family trio suggests involvement of TECPR2 in a complex form of progressive motor neuron disease.
TECPR2	1/1	PMID:33098801	Zech	2020	Monogenic variants in dystonia: an exome-wide sequencing study.
UBA5	2/2	PMID:33528536	Moreno-De-Luca	2021	Molecular Diagnostic Yield of Exome Sequencing in Patients With Cerebral Palsy.
UBA5	0/2	PMID:26872069	Duan	2016	UBA5 Mutations Cause a New Form of Autosomal Recessive Cerebellar Ataxia.
UBA5	0/9	PMID:27545674	Muona	2016	Biallelic Variants in UBA5 Link Dysfunctional UFM1¬†Ubiquitin-like Modifier Pathway to Severe Infantile-Onset Encephalopathy.
UBA5	0/5	PMID:27545681	Colin	2016	Biallelic Variants in UBA5 Reveal that Disruption of the UFM1 Cascade Can Result in Early-Onset Encephalopathy.
UBA5	0/2	PMID:40333994	Chen	2025	Patient-derived models of <i>UBA5-</i>associated encephalopathy identify defects in neurodevelopment and highlight potential therapeutic avenues.
UBA5	0/1	PMID:40920053	Cinnirella	2025	UBA5-epileptic encephalopathy: new patient, a novel variant, and a review of epileptic phenotypes.
UBA5	0/1	PMID:33853163	Al-Saady	2021	Homozygous UBA5 Variant Leads to Hypomyelination with Thalamic Involvement and Axonal Neuropathy.
UBA5	0/2	PMID:38328212	Chen	2024	Patient derived model of <i>UBA5</i>-associated encephalopathy identifies defects in neurodevelopment and highlights potential therapies.
UBA5	0/1	PMID:40217280	Zhang	2023	Developmental and epileptic encephalopathy 44 due to compound heterozygous variants in the UBA5 gene: a case report.
UBA5	0/5	PMID:32179706	Cabrera-Serrano	2020	A homozygous <i>UBA5</i> pathogenic variant causes a fatal congenital neuropathy.
UBA5	0/1	PMID:38079206	Pan	2023	Allelic strengths of encephalopathy-associated <i>UBA5</i> variants correlate between in vivo and in vitro assays.
UBA5	0/5	PMID:33811063	Briere	2021	A description of novel variants and review of phenotypic spectrum in <i>UBA5</i>-related early epileptic encephalopathy.
UBA5	2/2	PMID:28965491	Arnadottir	2017	Compound heterozygous mutations in UBA5 causing early-onset epileptic encephalopathy in two sisters.
UBA5	0/1	PMID:29663568	Mignon-Ravix	2018	Abnormal function of the UBA5 protein in a case of early developmental and epileptic encephalopathy with suppression-burst.
UBA5	0/1	PMID:30078785	Daida	2018	Biallelic loss-of-function UBA5 mutations in a patient with intractable West syndrome and profound failure to thrive.
UBA5	0/1	PMID:29902590	Low	2019	Hemizygous UBA5 missense mutation unmasks recessive disorder in a patient with infantile-onset encephalopathy, acquired microcephaly, small cerebellum, movement disorder and severe neurodevelopmental delay.
EZH2	1/1	PMID:33528536	Moreno-De-Luca	2021	Molecular Diagnostic Yield of Exome Sequencing in Patients With Cerebral Palsy.
EZH2	0/3	PMID:22177091	Gibson	2012	Mutations in EZH2 cause Weaver syndrome.
EZH2	0/19	PMID:22190405	Tatton-Brown	2011	Germline mutations in the oncogene EZH2 cause Weaver syndrome and increased human height.
EZH2	0/1	PMID:38585548	Kendir-Demirkol	2024	Expanding the Phenotypic and Genotypic Spectrum of Weaver Syndrome: A Missense Variant of the <i>EZH2</i> Gene.
EZH2	0/2	PMID:29802153	Polonis	2018	Co-occurrence of a maternally inherited <i>DNMT3A</i> duplication and a paternally inherited pathogenic variant in <i>EZH2</i> in a child with growth retardation and severe short stature: atypical Weaver syndrome or evidence of a <i>DNMT3A</i> dosage effect?
EZH2	0/3	PMID:37674478	Strafella	2023	Whole exome sequencing highlights rare variants in <i>CTCF</i>, <i>DNMT1</i>, <i>DNMT3A</i>, <i>EZH2</i> and <i>SUV39H1</i> as associated with FSHD.
EZH2	0/1	PMID:28696078	Suri	2017	The phenotype of EZH2 haploinsufficiency-1.2-Mb deletion at 7q36.1 in a child with tall stature and intellectual disability.
EZH2	0/1	PMID:33788986	Turkkahraman	2021	A novel EZH2 gene variant in a case of Weaver syndrome with postaxial polydactyly.
SYNGAP1	3/3	PMID:33528536	Moreno-De-Luca	2021	Molecular Diagnostic Yield of Exome Sequencing in Patients With Cerebral Palsy.
SYNGAP1	0/3	PMID:19196676	Hamdan	2009	Mutations in SYNGAP1 in autosomal nonsyndromic mental retardation.
SYNGAP1	0/12	PMID:21237447	Hamdan	2011	De novo SYNGAP1 mutations in nonsyndromic intellectual disability and autism.
SYNGAP1	0/5	PMID:23161826	Berryer	2013	Mutations in SYNGAP1 cause intellectual disability, autism, and a specific form of epilepsy by inducing haploinsufficiency.
SYNGAP1	0/7	PMID:34924933	Zhang	2021	Phenotypes in Children With <i>SYNGAP1</i> Encephalopathy in China.
SYNGAP1	0/1	PMID:39878419	Xie	2025	Novel De Novo Intronic Variant of SYNGAP1 Associated With the Neurodevelopmental Disorders.
SYNGAP1	0/5	PMID:23708187	Carvill	2013	Targeted resequencing in epileptic encephalopathies identifies de novo mutations in CHD2 and SYNGAP1.
SYNGAP1	0/57	PMID:30541864	Vlaskamp	2019	<i>SYNGAP1</i> encephalopathy: A distinctive generalized developmental and epileptic encephalopathy.
SYNGAP1	0/1	PMID:39611106	de Le√≥n Ojeda	2024	Unveiling a de novo <i>SYNGAP1</i> variant: Clinical progression and management challenges in a case of developmental and epileptic encephalopathy - A case report.
SYNGAP1	0/13	PMID:38563110	Kim	2024	SYNGAP1-related developmental and epileptic encephalopathy: Genotypic and phenotypic characteristics and longitudinal insights.
SYNGAP1	0/1	PMID:37915395	Rosti	2023	Novel <i>SYNGAP1</i> Variant in an Adult Individual Affected by Intellectual Disability and Epilepsy: A Cold Case Solved through Whole-Exome Sequencing.
SYNGAP1	2/29	PMID:39487960	Santana Almansa	2024	Motor phenotypes associated with genetic neurodevelopmental disorders.
SYNGAP1	0/1	PMID:30901256	Cook	2019	Lovastatin Treatment of a Patient with a <i>De Novo SYNGAP1</i> Protein Truncating Variant.
SYNGAP1	0/1	PMID:30800045	Brimble	2019	Clinical Transcriptome Sequencing Confirms Activation of a Cryptic Splice Site in Suspected <i>SYNGAP1</i>-Related Disorder.
SYNGAP1	0/7	PMID:30685520	von St√ºlpnagel	2019	Chewing induced reflex seizures ("eating epilepsy") and eye closure sensitivity as a common feature in pediatric patients with SYNGAP1 mutations: Review of literature and report of 8 cases.
SYNGAP1	0/1	PMID:29381230	Kimura	2018	Novel SYNGAP1 variant in a patient with intellectual disability and distinctive dysmorphisms.
SYNGAP1	0/1	PMID:28721930	Okazaki	2017	Pharmacoresistant epileptic eyelid twitching in a child with a mutation in SYNGAP1.
SYNGAP1	0/17	PMID:26989088	Mignot	2016	Genetic and neurodevelopmental spectrum of SYNGAP1-associated intellectual disability and epilepsy.
ARSL	1/1	PMID:33528536	Moreno-De-Luca	2021	Molecular Diagnostic Yield of Exome Sequencing in Patients With Cerebral Palsy.
ARSL	0/5	PMID:7720070	Franco	1995	A cluster of sulfatase genes on Xp22.3: mutations in chondrodysplasia punctata (CDPX) and implications for warfarin embryopathy.
ARSL	0/3	PMID:9863597	Sheffield	1998	Segregation of mutations in arylsulphatase E and correlation with the clinical presentation of chondrodysplasia punctata.
ARSL	0/12	PMID:12567415	Brunetti-Pierri	2003	X-linked recessive chondrodysplasia punctata: spectrum of arylsulfatase E gene mutations and expanded clinical variability.
ARSL	0/7	PMID:18348268	Nino	2008	Clinical and molecular analysis of arylsulfatase E in patients with brachytelephalangic chondrodysplasia punctata.
ARSL	0/17	PMID:23470839	Matos-Miranda	2013	A prospective study of brachytelephalangic chondrodysplasia punctata: identification of arylsulfatase E mutations, functional analysis of novel missense alleles, and determination of potential phenocopies.
ARSL	0/1	PMID:35256563	Woods	2022	Uniparental disomy as a mechanism for X-linked chondrodysplasia punctata.
ARSL	0/3	PMID:38053926	Aoki	2023	Predicting the pathogenicity of missense variants based on protein instability to support diagnosis of patients with novel variants of ARSL.
ARSL	0/1	PMID:34630518	Zhang	2021	Prenatal Diagnosis in a Fetus With X-Linked Recessive Chondrodysplasia Punctata: Identification and Functional Study of a Novel Missense Mutation in <i>ARSE</i>.
ARSL	0/1	PMID:23462608	Jeon	2013	Clinical and genetic analysis of a Korean patient with X-linked chondrodysplasia punctata: identification of a novel splicing mutation in the ARSE gene.
ARSL	0/10	PMID:36026611	Capron	2022	Evidence for high breakpoint variability in 46, XX, SRY-positive testicular disorder and frequent ARSE deletion that may be associated with short stature.
ARSL	0/2	PMID:29248929	Amasdl	2017	Familial X/Y Translocation Encompassing ARSE in Two Moroccan Siblings with Sensorineural Deafness.
ARSL	0/1	PMID:11260213	Seidel	2001	Brachytelephalangic dwarfism due to the loss of ARSE and SHOX genes resulting from an X;Y translocation.
SEPSECS	0/4	PMID:20920667	Agamy	2010	Mutations disrupting selenocysteine formation cause progressive cerebello-cerebral atrophy.
SEPSECS	0/1	PMID:25044680	Makrythanasis	2014	Diagnostic exome sequencing to elucidate the genetic basis of likely recessive disorders in consanguineous families.
SEPSECS	0/1	PMID:40017499	Pettinato	2025	Acute neurological regression following fever as presenting sign of pontocerebellar hypoplasia type 2D (<i>SEPSECS</i> mutation).
SEPSECS	0/1	PMID:38347586	Ghasemi	2024	Broadening the phenotype and genotype spectrum of novel mutations in pontocerebellar hypoplasia with a comprehensive molecular literature review.
SEPSECS	0/1	PMID:36085396	Zhao	2023	Analysis of the Clinical Features and Imaging Findings of Pontocerebellar Hypoplasia Type 2D Caused by Mutations in SEPSECS Gene.
SEPSECS	1/1	PMID:34540776	Nejabat	2021	Genetic Testing in Various Neurodevelopmental Disorders Which Manifest as Cerebral Palsy: A Case Study From Iran.
SEPSECS	0/1	PMID:35637137	Mart√≠nez-Mart√≠n	2022	Bringing light into the darkness: autosomal recessive cerebellar ataxia due to a recessive mutation in the SEPSECS gene.
SEPSECS	0/1	PMID:35252561	Nicita	2022	Novel <i>SEPSECS</i> Pathogenic Variants Featuring Unusual Phenotype of Complex Movement Disorder With Thin Corpus Callosum: A Case Report.
SEPSECS	0/1	PMID:35155316	Rong	2021	Case Report: A Relatively Mild Phenotype Produced by Novel Mutations in the <i>SEPSECS</i> Gene.
SEPSECS	0/2	PMID:35091508	Ramadesikan	2022	Biallelic <i>SEPSECS</i> variants in two siblings with pontocerebellar hypoplasia type 2D underscore the relevance of splice-disrupting synonymous variants in disease.
SEPSECS	0/2	PMID:32214227	Hengel	2020	First-line exome sequencing in Palestinian and Israeli Arabs with neurological disorders is efficient and facilitates disease gene discovery.
SEPSECS	0/1	PMID:31748115	Arrudi-Moreno	2021	A new mutation in the SEPSECS gene related to pontocerebellar hypoplasia type 2D.
SEPSECS	0/1	PMID:29464431	van Dijk	2018	A SEPSECS mutation in a 23-year-old woman with microcephaly and progressive cerebellar ataxia.
SEPSECS	0/1	PMID:28133863	Olson	2017	Genetics and genotype-phenotype correlations in early onset epileptic encephalopathy with burst suppression.
SEPSECS	0/2	PMID:26888482	Iwama	2016	Milder progressive cerebellar atrophy caused by biallelic SEPSECS mutations.
SEPSECS	1/1	PMID:33528536	Moreno-De-Luca	2021	Molecular Diagnostic Yield of Exome Sequencing in Patients With Cerebral Palsy.
SHOC2	0/8	PMID:19684605	Cordeddu	2009	Mutation of SHOC2 promotes aberrant protein N-myristoylation and causes Noonan-like syndrome with loose anagen hair.
SHOC2	0/1	PMID:22528146	Hoban	2012	Noonan syndrome due to a SHOC2 mutation presenting with fetal distress and fatal hypertrophic cardiomyopathy in a premature infant.
SHOC2	0/5	PMID:23918763	Gripp	2013	Expanding the SHOC2 mutation associated phenotype of Noonan syndrome with loose anagen hair: structural brain anomalies and myelofibrosis.
SHOC2	0/8	PMID:20882035	Komatsuzaki	2010	Mutation analysis of the SHOC2 gene in Noonan-like syndrome and in hematologic malignancies.
SHOC2	0/2	PMID:25137548	Hannig	2014	A Novel SHOC2 Variant in Rasopathy.
SHOC2	0/1	PMID:31059601	Motta	2019	Clinical and functional characterization of a novel RASopathy-causing SHOC2 mutation associated with prenatal-onset hypertrophic cardiomyopathy.
SHOC2	0/2	PMID:39640439	Gowda	2024	Noonan Syndrome Like with Loose Anagen-1 due to <i>SHOC2</i> Mutation-A Report of Two Cases from India.
SHOC2	0/2	PMID:39144424	Liu	2024	Noonan syndrome and Noonan-like syndrome with loose anagen hair: rare phenotypes may emerge during follow-up.
SHOC2	0/1	PMID:38238724	Mor√°n-√Ålvarez	2024	Monogenic systemic lupus erythematosus onset in a 13-year-old boy with Noonan like-syndrome: a case report and literature review.
SHOC2	0/1	PMID:38019730	Liu	2023	Co-Occurring Thrombotic Thrombocytopenic Purpura and Autoimmune Hemolytic Anemia in a Child Carrying the Pathogenic SHOC2 c.4A>G (p.Ser2Gly) Variant.
SHOC2	0/3	PMID:37793491	Rigante	2023	Aberrant N-myristoylation as a prelude to autoimmune manifestations in patients with SHOC2 mutations.
SHOC2	0/1	PMID:36579329	Wang	2022	Case report: A <i>de novo</i> RASopathy-causing <i>SHOC2</i> variant in a Chinese girl with noonan syndrome-like with loose anagen hair.
SHOC2	0/2	PMID:36304179	Chaves Rabelo	2022	RASopathy Cohort of Patients Enrolled in a Brazilian Reference Center for Rare Diseases: A Novel Familial LZTR1 Variant and Recurrent Mutations.
SHOC2	0/2	PMID:36012976	Wingberm√ºhle	2022	Cognitive Phenotype and Psychopathology in Noonan Syndrome Spectrum Disorders through Various Ras/MAPK Pathway Associated Gene Variants.
SHOC2	0/1	PMID:35600568	Avery	2022	Cutaneous T-cell lymphoma in SHOC2 mutation-associated Noonan-like syndrome with loose anagen hair.
SHOC2	0/6	PMID:35348676	Motta	2022	Expanding the molecular spectrum of pathogenic SHOC2 variants underlying Mazzanti syndrome.
SHOC2	0/2	PMID:35338599	Maruwaka	2022	Two Japanese patients with Noonan syndrome-like disorder with loose anagen hair 2.
SHOC2	0/7	PMID:34643321	Leoni	2022	Genotype-cardiac phenotype correlations in a large single-center cohort of patients affected by RASopathies: Clinical implications and literature review.
SHOC2	0/3	PMID:33452774	Lallar	2021	Mutation and Phenotypic Spectrum of Patients With RASopathies.
SHOC2	0/2	PMID:33300679	Lores	2020	Clinical and molecular analysis of 26 individuals with Noonan syndrome in a reference institution in Colombia.
SHOC2	0/12	PMID:31219622	Li	2019	Molecular and phenotypic spectrum of Noonan syndrome in Chinese patients.
SHOC2	0/1	PMID:31059601	Motta	2019	Clinical and functional characterization of a novel RASopathy-causing SHOC2 mutation associated with prenatal-onset hypertrophic cardiomyopathy.
SHOC2	0/1	PMID:30962759	Okazaki	2019	Recurrent Erythema Nodosum in a Child with a <i>SHOC2</i> Gene Mutation.
SHOC2	0/1	PMID:30732632	Chen	2019	Clinical and mutation profile of pediatric patients with RASopathy-associated hypertrophic cardiomyopathy: results from a Chinese cohort.
SHOC2	0/1	PMID:30240112	Couser	2018	Cleft palate and hypopituitarism in a patient with Noonan-like syndrome with loose anagen hair-1.
SHOC2	0/1	PMID:29737035	Uehara	2018	Systemic lupus erythematosus in a patient with Noonan syndrome-like disorder with loose anagen hair 1: More than a chance association.
SHOC2	0/1	PMID:28680615	Kane	2017	Noonan syndrome with loose anagen hair associated with trichorrhexis nodosa and trichoptilosis.
SHOC2	0/2	PMID:26607044	ƒåizm√°rov√°	2016	New Mutations Associated with Rasopathies in a Central European Population and Genotype-Phenotype Correlations.
SHOC2	0/1	PMID:26096762	Takasawa	2015	Improved growth velocity of a patient with Noonan-like syndrome with loose anagen hair (NS/LAH) without growth hormone deficiency by low-dose growth hormone therapy.
SHOC2	0/2	PMID:25858597	Lo	2015	Moyamoya disease in two patients with Noonan-like syndrome with loose anagen hair.
SHOC2	0/1	PMID:25846317	Garavelli	2015	Noonan syndrome-like disorder with loose anagen hair: a second case with neuroblastoma.
SHOC2	0/1	PMID:25563136	Choi	2015	Moyamoya syndrome in a patient with Noonan-like syndrome with loose anagen hair.
SHOC2	0/2	PMID:25331583	Baldassarre	2014	Phenotypic variability associated with the invariant SHOC2 c.4A>G (p.Ser2Gly) missense mutation.
SHOC2	0/2	PMID:25137548	Hannig	2014	A Novel SHOC2 Variant in Rasopathy.
SHOC2	0/1	PMID:25123707	Takenouchi	2014	Severe craniosynostosis with Noonan syndrome phenotype associated with SHOC2 mutation: clinical evidence of crosslink between FGFR and RAS signaling pathways.
SHOC2	0/1	PMID:24739123	Chen	2014	Rare copy number variations containing genes involved in RASopathies: deletion of SHOC2 and duplication of PTPN11.
SHOC2	0/1	PMID:24458596	Zmolikova	2014	Coarctation of the aorta in Noonan-like syndrome with loose anagen hair.
SHOC2	0/5	PMID:23918763	Gripp	2013	Expanding the SHOC2 mutation associated phenotype of Noonan syndrome with loose anagen hair: structural brain anomalies and myelofibrosis.
SHOC2	0/1	PMID:23885229	Croonen	2013	Noonan syndrome: comparing mutation-positive with mutation-negative dutch patients.
SHOC2	0/2	PMID:22995099	Capalbo	2012	Clinical Heterogeneity in two patients with Noonan-like Syndrome associated with the same SHOC2 mutation.
SHOC2	0/1	PMID:22528146	Hoban	2012	Noonan syndrome due to a SHOC2 mutation presenting with fetal distress and fatal hypertrophic cardiomyopathy in a premature infant.
SHOC2	0/3	PMID:22420426	≈ûim≈üek-Kiper	2013	Clinical and molecular analysis of RASopathies in a group of Turkish patients.
SHOC2	0/1	PMID:21548061	Ekvall	2011	Co-occurring SHOC2 and PTPN11 mutations in a patient with severe/complex Noonan syndrome-like phenotype.
SHOC2	0/8	PMID:20882035	Komatsuzaki	2010	Mutation analysis of the SHOC2 gene in Noonan-like syndrome and in hematologic malignancies.
SHOC2	1/1	PMID:33528536	Moreno-De-Luca	2021	Molecular Diagnostic Yield of Exome Sequencing in Patients With Cerebral Palsy.
TOE1	0/13	PMID:28092684	Lardelli	2017	Biallelic mutations in the 3' exonuclease TOE1 cause pontocerebellar hypoplasia and uncover a role in snRNA processing.
TOE1	0/1	PMID:38596058	Wei	2024	Case report: A severe clinical phenotype of pontocerebellar hypoplasia type 7 with compound heterozygous variants of TOE1.
TOE1	0/1	PMID:34716526	Chen	2022	Novel compound heterozygous variant of TOE1 results in a mild type of pontocerebellar hypoplasia type 7: an expansion of the clinical phenotype.
TOE1	0/1	PMID:36738896	Wang	2023	Novel compound heterozygous missense variants in TOE1 gene associated with pontocerebellar hypoplasia type 7.
TOE1	0/1	PMID:37945020	Jo	2023	Pontocerebellar Hypoplasia 7 with Novel Compound Heterozygous Variants of <i>TOE1</i> in a Boy with Micropenis, Developmental Delay, and Ataxia: The First Korean Case Report.
TOE1	2/2	PMID:33528536	Moreno-De-Luca	2021	Molecular Diagnostic Yield of Exome Sequencing in Patients With Cerebral Palsy.
AP4S1	0/5	PMID:21620353	Abou Jamra	2011	Adaptor protein complex 4 deficiency causes severe autosomal-recessive intellectual disability, progressive spastic paraplegia, shy character, and short stature.
AP4S1	0/2	PMID:25552650	Hardies	2015	Recessive loss-of-function mutations in AP4S1 cause mild fever-sensitive seizures, developmental delay and spastic paraplegia through loss of AP-4 complex assembly.
AP4S1	0/5	PMID:39208719	Bartolini	2024	Combined generalized and focal epilepsy with reflex features in Adaptor protein complex 4-associated hereditary spastic paraplegias: A cohort observational study.
AP4S1	0/2	PMID:31660686	McCullough	2020	Utilizing RNA and outlier analysis to identify an intronic splice-altering variant in AP4S1 in a sibling pair with progressive spastic paraplegia.
AP4S1	0/1	PMID:30283821	Carmona	2018	<i>AP4S1</i> splice-site mutation in a case of spastic paraplegia type 52 with polymicrogyria.
AP4S1	0/1	PMID:28150420	Vill	2017	A homozygous splice variant in AP4S1 mimicking neurodegeneration with brain iron accumulation.
AP4S1	4/4	PMID:27444738	Tessa	2016	Identification of mutations in AP4S1/SPG52 through next generation sequencing in three families.
AP4S1	0/2	PMID:25552650	Hardies	2015	Recessive loss-of-function mutations in AP4S1 cause mild fever-sensitive seizures, developmental delay and spastic paraplegia through loss of AP-4 complex assembly.
AP4S1	2/2	PMID:33528536	Moreno-De-Luca	2021	Molecular Diagnostic Yield of Exome Sequencing in Patients With Cerebral Palsy.
TUBB4A	2/2	PMID:33098801	Zech	2020	Monogenic variants in dystonia: an exome-wide sequencing study.
TUBB4A	6/6	PMID:33528536	Moreno-De-Luca	2021	Molecular Diagnostic Yield of Exome Sequencing in Patients With Cerebral Palsy.
TUBB4A	1/1	PMID:30542205	Matthews	2019	Atypical cerebral palsy: genomics analysis enables precision medicine.
TUBB4A	0/11	PMID:23582646	Simons	2013	A de novo mutation in the Œ≤-tubulin gene TUBB4A results in the leukoencephalopathy hypomyelination with atrophy of the basal ganglia and cerebellum.
TUBB4A	0/1	PMID:24526230	Blumkin	2014	Expansion of the spectrum of TUBB4A-related disorders: a new phenotype associated with a novel mutation in the TUBB4A gene.
TUBB4A	0/1	PMID:23582646	Simons	2013	A de novo mutation in the Œ≤-tubulin gene TUBB4A results in the leukoencephalopathy hypomyelination with atrophy of the basal ganglia and cerebellum.
TUBB4A	0/1	PMID:24742798	Purnell	2014	Clinical exome sequencing identifies a novel TUBB4A mutation in a child with static hypomyelinating leukodystrophy.
TUBB4A	0/8	PMID:24850488	Miyatake	2014	Expanding the phenotypic spectrum of TUBB4A-associated hypomyelinating leukoencephalopathies.
TUBB4A	0/5	PMID:25772097	Kancheva	2015	Mosaic dominant TUBB4A mutation in an inbred family with complicated hereditary spastic paraplegia.
TUBB4A	1/1	PMID:31557354	n/a	2019	Abstracts of the 2019 International Congress of the Parkinson's Disease and Movement Disorders¬Æ.
TUBB4A	0/1	PMID:28791129	Lu	2017	A novel <i>TUBB4A</i> mutation G96R identified in a patient with hypomyelinating leukodystrophy onset beyond adolescence.
TUBB4A	0/3	PMID:37867417	Hsieh	2024	A New Phenotype of TUBB4A Mutation in a Family With Adult-Onset Progressive Spastic Paraplegia and Isolated Hypomyelination Leukodystrophy: A Case Report and Literature Review.
TUBB4A	0/54	PMID:34514881	Gavazzi	2021	Acquisition of Developmental Milestones in Hypomyelination With Atrophy of the Basal Ganglia and Cerebellum and Other TUBB4A-Related Leukoencephalopathy.
TUBB4A	0/1	PMID:35936629	Sarkar	2022	Adult-Onset Dystonia with Late-Onset Epilepsy in <i>TUBB4A</i>-Related Hypomyelinating Leukodystrophy-A New Intermediate Phenotype.
TUBB4A	0/12	PMID:26643067	Tonduti	2016	TUBB4A-related hypomyelinating leukodystrophy: New insights from a series of 12 patients.
TUBB4A	0/1	PMID:28393430	Duncan	2017	A mutation in the Tubb4a gene leads to microtubule accumulation with hypomyelination and demyelination.
TUBB4A	0/2	PMID:24706558	Ferreira	2014	Novel TUBB4A mutations and expansion of the neuroimaging phenotype of hypomyelination with atrophy of the basal ganglia and cerebellum (H-ABC).
TUBB4A	0/8	PMID:23424103	Hersheson	2013	Mutations in the autoregulatory domain of Œ≤-tubulin 4a cause hereditary dystonia.
TUBB4A	0/2	PMID:37179668	Garg	2023	DYT-TUBB4A: First Family from India with the Arg2Gly Mutation.
TUBB4A	0/11	PMID:35844288	Bally	2022	DYT-TUBB4A (DYT4 Dystonia): Clinical Anthology of 11 Cases and Systematized Review.
OTUD6B	1/12	PMID:28343629	Santiago-Sim	2017	Biallelic Variants in OTUD6B Cause an Intellectual Disability Syndrome Associated with Seizures and Dysmorphic Features.
OTUD6B	1/1	PMID:38901369	Srivastava	2024	Cerebral Palsy Phenotypes in Genetic Epilepsies.
OTUD6B	0/1	PMID:30364145	Straniero	2018	First Replication of the Involvement of <i>OTUD6B</i> in Intellectual Disability Syndrome With Seizures and Dysmorphic Features.
OTUD6B	0/1	PMID:35430327	Cing√∂z	2022	Novel biallelic variants affecting the OTU domain of the gene OTUD6B associate with severe intellectual disability syndrome and molecular dynamics simulations.
OTUD6B	0/1	PMID:32924626	Romero-Ibarguengoitia	2020	Comparison of Genetic Variants and Manifestations of OTUD6B-Related Disorder: The First Mexican Case.
OTUD6B	1/1	PMID:33528536	Moreno-De-Luca	2021	Molecular Diagnostic Yield of Exome Sequencing in Patients With Cerebral Palsy.
OTUD6B	1/1	PMID:38901369	Srivastava	2024	Cerebral Palsy Phenotypes in Genetic Epilepsies.
SHANK3	0/37	PMID:11391650	Phelan	2001	22q13 deletion syndrome.
SHANK3	0/1	PMID:11431708	Bonaglia	2001	Disruption of the ProSAP2 gene in a t(12;22)(q24.1;q13.3) is associated with the 22q13.3 deletion syndrome.
SHANK3	0/32	PMID:23758760	Soorya	2013	Prospective investigation of autism and genotype-phenotype correlations in 22q13 deletion syndrome and SHANK3 deficiency.
SHANK3	0/9	PMID:24700646	Disciglio	2014	Interstitial 22q13 deletions not involving SHANK3 gene: a new contiguous gene syndrome.
SHANK3	0/33	PMID:12960216	Luciani	2003	Telomeric 22q13 deletions resulting from rings, simple deletions, and translocations: cytogenetic, molecular, and clinical analyses of 32 new observations.
SHANK3	0/2	PMID:16284256	Bonaglia	2006	Identification of a recurrent breakpoint within the SHANK3 gene in the 22q13.3 deletion syndrome.
SHANK3	0/4	PMID:17173049	Durand	2007	Mutations in the gene encoding the synaptic scaffolding protein SHANK3 are associated with autism spectrum disorders.
SHANK3	0/5	PMID:17999366	Moessner	2007	Contribution of SHANK3 mutations to autism spectrum disorder.
SHANK3	0/13	PMID:20186804	Dhar	2010	22q13.3 deletion syndrome: clinical and molecular analysis using array CGH.
SHANK3	0/107	PMID:17926345	Cusmano-Ozog	2007	22q13.3 deletion syndrome: a recognizable malformation syndrome associated with marked speech and language delay.
SHANK3	0/5	PMID:22892527	Boccuto	2013	Prevalence of SHANK3 variants in patients with different subtypes of autism spectrum disorders.
SHANK3	1/1	PMID:33098801	Zech	2020	Monogenic variants in dystonia: an exome-wide sequencing study.
SHANK3	1/1	PMID:33528536	Moreno-De-Luca	2021	Molecular Diagnostic Yield of Exome Sequencing in Patients With Cerebral Palsy.
SHANK3	0/1	PMID:28963116	Egger	2017	Phelan-McDermid syndrome due to <i>SHANK3</i> mutation in an intellectually disabled adult male: successful treatment with lithium.
SHANK3	1/1	PMID:24247879	Messias	2013	Adult-onset psychosis and clinical genetics: a case of Phelan-McDermid syndrome.
PSAT1	0/2	PMID:17436247	Hart	2007	Phosphoserine aminotransferase deficiency: a novel disorder of the serine biosynthesis pathway.
PSAT1	0/1	PMID:29269105	Glinton	2018	Disturbed phospholipid metabolism in serine biosynthesis defects revealed by metabolomic profiling.
PSAT1	0/1	PMID:34089226	Debs	2021	Adult diagnosis of congenital serine biosynthesis defect: A treatable cause of progressive neuropathy.
PSAT1	0/2	PMID:26610677	Brassier	2016	Two new cases of serine deficiency disorders treated with l-serine.
PSAT1	0/1	PMID:38546032	Li	2024	Phosphoserine aminotransferase deficiency diagnosed by whole-exome sequencing and LC-MS/MS reanalysis: A case report and review of literature.
PSAT1	0/1	PMID:36599231	Lu	2023	Pathogenic PSAT1 Variants and Autosomal Recessive Axonal Charcot-Marie-Tooth Disease With Ichthyosis.
PSAT1	0/2	PMID:36061210	Shen	2022	Juvenile-onset <i>PSAT1</i>-related neuropathy: A milder phenotype of serine deficiency disorder.
PSAT1	0/1	PMID:34089226	Debs	2021	Adult diagnosis of congenital serine biosynthesis defect: A treatable cause of progressive neuropathy.
PSAT1	1/1	PMID:34077496	Li	2022	In-depth analysis reveals complex molecular aetiology in a cohort of idiopathic cerebral palsy.
PRUNE1	0/5	PMID:26539891	Karaca	2015	Genes that Affect Brain Structure and Function Identified by Rare Variant Analyses of Mendelian Neurologic Disease.
PRUNE1	0/13	PMID:28334956	Zollo	2017	PRUNE is crucial for normal brain development and mutated in microcephaly with neurodevelopmental impairment.
PRUNE1	0/4	PMID:29797509	Imagawa	2018	PRUNE1-related disorder: Expanding the clinical spectrum.
PRUNE1	0/9	PMID:30556349	Hartley	2019	A homozygous canonical splice acceptor site mutation in PRUNE1 is responsible for a rare childhood neurodegenerative disease in Manitoba Cree families.
PRUNE1	2/2	PMID:35379233	Gholizadeh	2022	Neurodevelopmental disorder with microcephaly, hypotonia, and variable brain anomalies in a consanguineous Iranian family is associated with a homozygous start loss variant in the PRUNE1 gene.
PRUNE1	0/1	PMID:40110277	Idkaidak	2025	Very rare Palestinian case report of PRUNE1 p.Asp106Asn mutation: a mutation of global developmental delay.
PRUNE1	0/1	PMID:35194938	Magyar	2022	PRUNE1 c.933G>A synonymous variant induces exon 7 skipping, disrupts the DHHA2 domain, and leads to an atypical NMIHBA syndrome presentation: Case report and review of the literature.
PRUNE1	0/5	PMID:34111303	Koko	2021	An identical-by-descent novel splice-donor variant in PRUNE1 causes a neurodevelopmental syndrome with prominent dystonia in two consanguineous Sudanese families.
PRUNE1	0/1	PMID:31882333	Fujii	2020	Altered MR imaging findings in a Japanese female child with PRUNE1-related disorder.
PRUNE1	0/1	PMID:32134588	Okur	2019	Bi-allelic mutations in PRUNE lead to neurodegeneration with spinal motor neuron involvement and hyperCKaemia.
PRUNE1	0/2	PMID:29372174	Alfadhel	2018	PRUNE Syndrome Is a New Neurodevelopmental Disorder: Report and Review.
PRUNE1	0/1	PMID:29307700	Iacomino	2018	Spinal motor neuron involvement in a patient with homozygous PRUNE mutation.
PRUNE1	0/1	PMID:28211990	Costain	2017	Homozygous mutation in PRUNE1 in an Oji-Cree male with a complex neurological phenotype.
PRUNE1	2/2	PMID:33528536	Moreno-De-Luca	2021	Molecular Diagnostic Yield of Exome Sequencing in Patients With Cerebral Palsy.
DMD	1/1	PMID:28503609	Hendriksen	2016	An Unusual Triad in Pediatric Neurology: A Case Report on Cerebral Palsy, Epilepsy, and Duchenne Muscular Dystrophy.
DMD	1/1	PMID:25666757	McMichael	2015	Whole-exome sequencing points to considerable genetic heterogeneity of cerebral palsy.
DMD	1/1	PMID:38693247	Wang	2024	Exome sequencing reveals genetic heterogeneity and clinically actionable findings in children with cerebral palsy.
DMD	0/264	PMID:40527545	Brogna	2025	Identification and treatment of neurodevelopmental and mental disorders in boys and adults with Duchenne muscular dystrophy: a cohort study.
DMD	0/312	PMID:38089167	Li	2024	A 1-year analysis from a natural history study in Chinese individuals with Duchenne muscular dystrophy.
DMD	0/29	PMID:38057384	Sarker	2023	Mutational spectrum and phenotypic variability of Duchenne muscular dystrophy and related disorders in a Bangladeshi population.
DMD	1/1	PMID:20446227	Rha	2009	Detection of focal cerebral injury using diffusion tensor magnetic resonance imaging in a boy with becker muscular dystrophy.
DMD	0/3	PMID:2404210	England	1990	Very mild muscular dystrophy associated with the deletion of 46% of dystrophin.
DMD	0/58	PMID:2325103	Norman	1990	Becker muscular dystrophy: correlation of deletion type with clinical severity.
DMD	0/5	PMID:16077730	Tuffery-Giraud	2005	Mutation spectrum leading to an attenuated phenotype in dystrophinopathies.
DMD	0/163	PMID:40483375	Riguzzi	2025	Characterisation of a large, single-centre cohort of patients with Becker muscular dystrophy to inform standardised care guidelines.
DMD	0/32	PMID:38189759	Ricci	2024	Characterization of Phenotypic Variability in Becker Muscular Dystrophy for Clinical Practice and Towards Trial Readiness: A Two-Years Follow up Study.
DMD	0/225	PMID:37882106	Nakamura	2023	Natural history of Becker muscular dystrophy: a multicenter study of 225 patients.
DMD	0/91	PMID:2325103	Norman	1990	Becker muscular dystrophy: correlation of deletion type with clinical severity.
DMD	0/1	PMID:12522557	Yagi	2003	Two alternative exons can result from activation of the cryptic splice acceptor site deep within intron 2 of the dystrophin gene in a patient with as yet asymptomatic dystrophinopathy.
DMD	0/37	PMID:40822690	Sawahreh	2025	Patient demographics, clinical characteristics and genetic mutations of DMD and BMD patients in Qatar Epidemiological and genetic profile of Duchenne muscular dystrophy and Becker muscular dystrophy patients in Qatar: a retrospective cohort study.
DMD	0/57	PMID:35897138	Poyatos-Garc√≠a	2022	Dystrophinopathy Phenotypes and Modifying Factors in DMD Exon 45-55 Deletion.
CACNA1D	0/7	PMID:21131953	Baig	2011	Loss of Ca(v)1.3 (CACNA1D) function in a human channelopathy with bradycardia and congenital deafness.
CACNA1D	2/2	PMID:23913001	Scholl	2013	Somatic and germline CACNA1D calcium channel mutations in aldosterone-producing adenomas and primary aldosteronism.
CACNA1D	0/2	PMID:39246741	Dannenberg	2024	A Novel De Novo Gain-of-Function <i>CACNA1D</i> Variant in Neurodevelopmental Disease With Congenital Tremor, Seizures, and Hypotonia.
CACNA1D	0/3	PMID:37122292	Alzahrani	2023	Case Report: Clinical delineation of <i>CACNA1D</i> mutation: New cases and literature review.
CACNA1D	0/1	PMID:32583268	Ortner	2020	De novo CACNA1D Ca<sup>2+</sup> channelopathies: clinical phenotypes and molecular mechanism.
CACNA1D	0/9	PMID:36430690	Rinn√©	2022	Whole Exome Sequencing Identifies a Heterozygous Variant in the Cav1.3 Gene <i>CACNA1D</i> Associated with Familial Sinus Node Dysfunction and Focal Idiopathic Epilepsy.
CACNA1D	0/1	PMID:36208199	T√∂r√∂k	2023	Germline de novo variant F747S extends the phenotypic spectrum of CACNA1D Ca2+ channelopathies.
CACNA1D	0/1	PMID:38511854	Ezell	2024	Undiagnosed Disease Network collaborative approach in diagnosing rare disease in a patient with a mosaic CACNA1D variant.
CACNA1D	0/1	PMID:28318089	Flanagan	2017	A CACNA1D mutation in a patient with persistent hyperinsulinaemic hypoglycaemia, heart defects, and severe hypotonia.
CACNA1D	0/12	PMID:30498240	Liaqat	2019	Identification of CACNA1D variants associated with sinoatrial node dysfunction and deafness in additional Pakistani families reveals a clinical significance.
CACNA1D	0/1	PMID:28472301	Pinggera	2017	New gain-of-function mutation shows CACNA1D as recurrently mutated gene in autism spectrum disorders and epilepsy.
CACNA1D	0/1	PMID:32336187	De Mingo Alemany	2020	A de novo CACNA1D missense mutation in a patient with congenital hyperinsulinism, primary hyperaldosteronism and hypotonia.
CACNA1D	0/7	PMID:27867939	Ross	2016	A Rare Variant in <i>CACNA1D</i> Segregates with 7 Bipolar I Disorder Cases in a Large Pedigree.
CACNA1D	0/1	PMID:39551029	Sleiman	2024	Generation of an iPSC cell line (VANYHHi001-A) from a patient with cardiac arrythmias carrying CACNA1D, SCN5A, and DSP variants.
CACNA1D	0/1	PMID:30054272	Garza-Lopez	2018	Role of a conserved glutamine in the function of voltage-gated Ca<sup>2+</sup> channels revealed by a mutation in human <i>CACNA1D</i>.
CACNA1D	0/1	PMID:30698561	Semenova	2018	[The third case report a patient with primary aldosteronism, seizures, and neurologic abnormalities (PASNA) syndrome de novo variant mutations in the CACNA1D gene].
BCL11A	1/1	PMID:33528536	Moreno-De-Luca	2021	Molecular Diagnostic Yield of Exome Sequencing in Patients With Cerebral Palsy.
BCL11A	1/1	PMID:34077496	Li	2022	In-depth analysis reveals complex molecular aetiology in a cohort of idiopathic cerebral palsy.
BCL11A	0/1	PMID:38553553	Fehlings	2024	Comprehensive whole-genome sequence analyses provide insights into the genomic architecture of cerebral palsy.
BCL11A	0/9	PMID:27453576	Dias	2016	BCL11A Haploinsufficiency Causes an Intellectual Disability Syndrome and Dysregulates Transcription.
BCL11A	0/1	PMID:31556984	Peron	2019	BCL11A-Related Intellectual Disability
BCL11A	0/77	PMID:39448799	Peron	2025	BCL11A intellectual developmental disorder: defining the clinical spectrum and genotype-phenotype correlations.
BCL11A	0/1	PMID:28960836	Soblet	2018	BCL11A frameshift mutation associated with dyspraxia and hypotonia affecting the fine, gross, oral, and speech motor systems.
BCL11A	0/1	PMID:32903878	Korenke	2020	A Novel de novo Frameshift Mutation in the <i>BCL11A</i> Gene in a Patient with Intellectual Disability Syndrome and Epilepsy.
BCL11A	0/3	PMID:25938782	Basak	2015	BCL11A deletions result in fetal hemoglobin persistence and neurodevelopmental alterations.
BCL11A	0/1	PMID:24810580	Peter	2014	De novo microdeletion of BCL11A is associated with severe speech sound disorder.
BCL11A	0/1	PMID:39187446	Zha	2024	Identification of novel BCL11A variant in a patient with developmental delay and behavioural differences.
BCL11A	0/1	PMID:33938942	Wessels	2021	Molecular analysis of the erythroid phenotype of a patient with BCL11A haploinsufficiency.
BCL11A	1/3	PMID:35856171	Bruce	2022	Three children with different de novo BCL11A variants and diverse developmental phenotypes, but shared global motor discoordination and apraxic speech: Evidence for a functional gene network influencing the developing cerebellum and motor and auditory cortices.
BCL11A	0/2	PMID:36584999	Liu	2023	[Genetic analysis of a family with BCL11A-related intellectual disability].
BCL11A	0/2	PMID:28589569	Yoshida	2018	Identification of novel BCL11A variants in patients with epileptic encephalopathy: Expanding the phenotypic spectrum.
BCL11A	0/1	PMID:25979662	Balci	2015	Brain malformations in a patient with deletion 2p16.1: A refinement of¬†the phenotype to BCL11A.
BCL11A	0/1	PMID:32534219	Beleford	2020	A missense variant, p.(Ile269Asn), in MC4R as a secondary finding in a child with BCL11A-related intellectual disability.
BCL11A	0/1	PMID:39835253	Shu	2025	Dias-Logan syndrome with a <i>de novo</i> p.Leu360Profs*212 heterozygous pathogenic variant of <i>BCL11A</i> in a Chinese patient: A case report.
BCL11A	0/1	PMID:39217489	Li	2024	[Genetic analysis of a child with Dias-Logan syndrome due to variant of BCL11A gene].
BCL11A	0/3	PMID:28891213	Cai	2017	Identification of novel mutations in the HbF repressor gene BCL11A in patients with autism and intelligence disabilities.
BCL11A	0/1	PMID:23495096	Hancarova	2013	A patient with de novo 0.45 Mb deletion of 2p16.1: the role of BCL11A, PAPOLG, REL, and FLJ16341 in the 2p15-p16.1 microdeletion syndrome.
ATRX	2/2	PMID:33528536	Moreno-De-Luca	2021	Molecular Diagnostic Yield of Exome Sequencing in Patients With Cerebral Palsy.
ATRX	1/1	PMID:34077496	Li	2022	In-depth analysis reveals complex molecular aetiology in a cohort of idiopathic cerebral palsy.
ATRX	0/10	PMID:7697714	Gibbons	1995	Mutations in a putative global transcriptional regulator cause X-linked mental retardation with alpha-thalassemia (ATR-X syndrome).
ATRX	0/3	PMID:8644709	Villard	1996	Splicing mutation in the ATR-X gene can lead to a dysmorphic mental retardation phenotype without alpha-thalassemia.
ATRX	0/3	PMID:17579672	Thienpont	2007	Partial duplications of the ATRX gene cause the ATR-X syndrome.
ATRX	0/3	PMID:19764021	Cohn	2009	Partial ATRX gene duplication causes ATR-X syndrome.
ATRX	0/3	PMID:8630485	Villard	1996	XNP mutation in a large family with Juberg-Marsidi syndrome.
ATRX	0/4	PMID:10398237	Abidi	1999	Carpenter-Waziri syndrome results from a mutation in XNP.
ATRX	0/2	PMID:10751095	Villard	2000	Identification of a mutation in the XNP/ATR-X gene in a family reported as Smith-Fineman-Myers syndrome.
ATRX	0/1	PMID:11050622	Stevenson	2000	Holmes-Gang syndrome is allelic with XLMR-hypotonic face syndrome.
ATRX	0/3	PMID:15508018	Abidi	2005	Mutation in the 5' alternatively spliced region of the XNP/ATR-X gene causes Chudley-Lowry syndrome.
ATRX	0/1	PMID:16222662	Leahy	2005	Asplenia in ATR-X syndrome: a second report.
ATRX	0/15	PMID:36292677	Vaisfeld	2022	Phenotypic Spectrum and Molecular Findings in 17 ATR-X Syndrome Italian Patients: Some New Insights.
ATRX	0/3	PMID:33173999	Stabile	2020	A novel exomal ATRX mutation with preferential transmission to offspring: A case report and review of the literature for transmission ratio distortion in ATRX families.
ATRX	0/1	PMID:39363269	Wang	2024	Identification of a Novel Frameshift variant of the ATRX gene: a Case Report and Review of the genotype-phenotype relationship.
ATRX	0/3	PMID:10602370	Bachoo	1999	Germline and gonosomal mosaicism in the ATR-X syndrome.
ATRX	0/22	PMID:16813605	Badens	2006	Mutations in PHD-like domain of the ATRX gene correlate with severe psychomotor impairment and severe urogenital abnormalities in patients with ATRX syndrome.
ATRX	0/2	PMID:31319423	Giacomini	2019	Epileptic Encephalopathy, Myoclonus-Dystonia, and Premature Pubarche in Siblings with a Novel C-Terminal Truncating Mutation in ATRX Gene.
ATRX	0/42	PMID:18409179	Gibbons	2008	Mutations in the chromatin-associated protein ATRX.
ATRX	0/1	PMID:34051360	Aiba	2021	A case of ATR-X syndrome with mitochondrial respiratory chain dysfunction.
ATRX	0/2	PMID:16688741	Martucciello	2006	Gastrointestinal phenotype of ATR-X syndrome.
ATRX	0/6	PMID:24289169	Lacoste	2014	Mutations of codon 2085 in the helicase domain of ATRX are recurrent and cause ATRX syndrome.
ATRX	0/1	PMID:35444965	Cong	2022	Identification of a Hemizygous Novel Splicing Variant in <i>ATRX</i> Gene: A Case Report and Literature Review.
ATRX	0/1	PMID:19291773	Lugtenberg	2009	Xq13.2q21.1 duplication encompassing the ATRX gene in a man with mental retardation, minor facial and genital anomalies, short stature and broad thorax.
ATRX	0/1	PMID:22129561	Honda	2012	Concomitant microduplications of MECP2 and ATRX in male patients with severe mental retardation.
ATRX	0/2	PMID:22129561	Honda	2012	Concomitant microduplications of MECP2 and ATRX in male patients with severe mental retardation.
ATRX	0/4	PMID:25976463	Al-Nafie	2015	Co-inheritance of novel ATRX gene mutation and globin (Œ± & Œ≤) gene mutations in transfusion dependent beta-thalassemia patients.
ATRX	0/1	PMID:35127601	Wu	2021	A Novel Mutation in ATRX Causes Alpha-Thalassemia X-Linked Intellectual Disability Syndrome in a Han Chinese Family.
ATRX	0/1	PMID:31746429	Li	2020	A novel ATRX mutation causes Smith‚ÄëFineman‚ÄëMyers syndrome in a Chinese family.
ATRX	0/7	PMID:36031702	Aiello	2022	Electroencephalographic findings in ATRX syndrome: A new case series and review of literature.
ATRX	0/2	PMID:31608750	Altƒ±ner	2020	A Novel ATRX Mutation Presenting with Intellectual Disability and Severe Kyphoscoliosis.
ATRX	0/9	PMID:10995512	Wada	2000	Molecular genetic study of japanese patients with X-linked alpha-thalassemia/mental retardation syndrome (ATR-X).
ATRX	0/14	PMID:14592816	Steensma	2004	Acquired somatic ATRX mutations in myelodysplastic syndrome associated with alpha thalassemia (ATMDS) convey a more severe hematologic phenotype than germline ATRX mutations.
ATRX	0/1	PMID:38797245	van der Smagt	2024	Identification of a pathogenic deep intronic variant in ATRX ends a diagnostic odyssey.
ATRX	0/1	PMID:9244431	Villard	1997	Determination of the genomic structure of the XNP/ATRX gene encoding a potential zinc finger helicase.
ATRX	0/2	PMID:10660327	Fichera	1998	New mutations in XNP/ATR-X gene: a further contribution to genotype/phenotype relationship in ATR/X syndrome. Mutations in brief no. 176. Online.
ATRX	0/2	PMID:24898829	Shimbo	2014	A case report of two brothers with ATR-X syndrome due to low maternal frequency of somatic mosaicism for an intragenic deletion in the ATRX.
ATRX	0/3	PMID:26997013	Bouazzi	2016	Novel ATRX gene damaging missense mutation c.6740A>C segregates with profound to severe intellectual deficiency without alpha thalassaemia.
ATRX	0/2	PMID:25606380	Moncini	2013	ATRX mutation in two adult brothers with non-specific moderate intellectual disability identified by exome sequencing.
ATRX	0/1	PMID:40350394	Xu	2025	[Clinical feature and genetic analysis of a case of X-linked alpha-thalassemia mental retardation syndrome neonate caused by ATRX gene variant and literature review].
ATRX	0/1	PMID:16955409	Badens	2006	ATRX syndrome in a girl with a heterozygous mutation in the ATRX Zn finger domain and a totally skewed X-inactivation pattern.
ATRX	0/7	PMID:15976132	Falco	2005	Denaturing HPLC-based assay for detection of ATRX gene mutations.
ATRX	0/2	PMID:34348791	S√°enz	2021	The limits of clinical findings in similar phenotypes, from Carpenter to ATRX syndrome using a whole exome sequencing approach: a case review.
ATRX	0/1	PMID:39741769	Comisi	2024	Pyridostigmine as a therapeutic option for pediatric gastrointestinal dysmotilities in ATR-X syndrome. Case report and literature review.
ATRX	0/4	PMID:10632111	Guerrini	2000	A nonsense mutation of the ATRX gene causing mild mental retardation and epilepsy.
ATRX	0/3	PMID:35962714	Shakarami	2022	X-linked mental retardation-hypotonic facies syndrome: Exome sequencing identifies novel clinical characteristics associated with c.5182G&gt;C mutation in the ATRX gene.
ATRX	0/2	PMID:31872459	Wada	2020	5-Aminolevulinic acid can ameliorate language dysfunction of patients with ATR-X syndrome.
ATRX	1/2	PMID:25326637	Lee	2014	Clinical exome sequencing for genetic identification of rare Mendelian disorders.
ATRX	0/2	PMID:40429944	Ouragini	2025	Hemoglobin Disorders Associated with Neurological Impairment: First Report of ATR-X Syndrome and Recessive Congenital Methemoglobinemia Type II in Tunisia.
ATRX	0/2	PMID:37994132	Dong	2023	[Analysis of clinical features and ATRX gene variants in a Chinese pedigree affected with X-linked alpha thalassemia mental retardation (ATR-X) syndrome].
ATRX	0/1	PMID:39280333	Sarah	2024	A novel variant of <i>ATRX</i> gene is potentially associated with alpha-thalassemia X-linked intellectual disability syndrome: Case report and literature review.
ATRX	0/1	PMID:38860964	Rosetti	2024	Evolution of acquired haemoglobin H disease monitored by capillary electrophoresis: a case of a myelofibrotic patient with a novel <i>ATRX</i> mutation.
ATRX	0/27	PMID:21505078	Mitson	2011	Functional significance of mutations in the Snf2 domain of ATRX.
ATRX	0/2	PMID:26860117	Hamzeh	2017	A novel missense mutation in ATRX uncovered in a Yemeni family leads to alpha-thalassemia/mental retardation syndrome without alpha-thalassemia.
ATRX	0/1	PMID:16480427	Costa	2006	A novel mutation in the last exon of ATRX in a patient with alpha-thalassemia myelodysplastic syndrome.
ATRX	0/2	PMID:8651295	Ion	1996	A novel mutation in the putative DNA helicase XH2 is responsible for male-to-female sex reversal associated with an atypical form of the ATR-X syndrome.
ATRX	0/1	PMID:9043863	Villard	1996	A point mutation in the XNP gene, associated with an ATR-X phenotype without alpha-thalassemia.
ATRX	0/1	PMID:39493492	Banat	2024	Detection of ictal apnea refines the clinical spectrum of ATRX syndrome.
ATRX	0/1	PMID:19444090	Jezela-Stanek	2009	X-linked alpha thalassaemia/mental retardation syndrome: a case with gonadal dysgenesis, caused by a novel mutation in ATRX gene.
ATRX	0/5	PMID:8968741	Picketts	1996	ATRX encodes a novel member of the SNF2 family of proteins: mutations point to a common mechanism underlying the ATR-X syndrome.
ATRX	0/2	PMID:16376512	Wada	2006	A novel splicing mutation of the ATRX gene in ATR-X syndrome.
ATRX	0/1	PMID:11559911	Fichera	2001	Prenatal diagnosis of ATR-X syndrome in a fetus with a new G>T splicing mutation in the XNP/ATR-X gene.
ATRX	0/2	PMID:31781420	Hettiarachchi	2019	Two Novel Variants in the <i>ATRX</i> Gene Associated with Variable Phenotypes.
ATRX	0/1	PMID:40896065	Aljaafreh	2025	A Genetically Confirmed Case of ATR-X Syndrome Without Alpha-Thalassemia: First Case Reported From Jordan.
ATRX	0/1	PMID:23092150	Herbaux	2012	A new ATRX mutation in a patient with acquired Œ±-thalassemia myelodysplastic syndrome.
ATRX	0/1	PMID:35593993	L√≥pez-Garrido	2024	Brief Report: Evidence of Autism Spectrum Disorder Caused by a Mutation in ATRX Gene: A Case Report.
ATRX	0/2	PMID:24458433	Mart√≠nez	2014	Duplication at Xq13.3-q21.1 with syndromic intellectual disability, a probable role for the ATRX gene.
ATRX	0/2	PMID:22516698	Szcza≈Çuba	2011	[Alpha-thalassemia/mental retardation syndrome (ATR-X) in two brothers - clinical characteristics, diagnostics and genetic counselling issues].
ATRX	0/1	PMID:28446958	Takagi	2017	Syndromic disorder of sex development due to a novel hemizygous mutation in the carboxyl-terminal domain of <i>ATRX</i>.
ATRX	0/4	PMID:16763962	Wada	2006	A new detection method for ATRX gene mutations using a mismatch-specific endonuclease.
ATRX	0/6	PMID:10204841	Villard	1999	Evaluation of a mutation screening strategy for sporadic cases of ATR-X syndrome.
ATRX	0/1	PMID:21218045	Yun	2011	The first case of X-linked Alpha-thalassemia/mental retardation (ATR-X) syndrome in Korea.
ATRX	0/1	PMID:15565397	Wieland	2005	A missense mutation in the coiled-coil motif of the HP1-interacting domain of ATR-X in a family with X-linked mental retardation.
ATRX	0/2	PMID:22089611	Thakur	2011	ATR-X syndrome in two siblings with a novel mutation (c.6718C>T mutation in exon 31).
ATRX	0/1	PMID:16125058	Giuliano	2005	[ATR-X syndrome: a new mutation in the XNP/ATRX gene near the helicase domain].
NGLY1	0/1	PMID:22581936	Need	2012	Clinical application of exome sequencing in undiagnosed genetic conditions.
NGLY1	0/8	PMID:24651605	Enns	2014	Mutations in NGLY1 cause an inherited disorder of the endoplasmic reticulum-associated degradation pathway.
NGLY1	0/12	PMID:27388694	Lam	2017	Prospective phenotyping of NGLY1-CDDG, the first congenital disorder of deglycosylation.
NGLY1	0/4	PMID:31957011	Panneman	2020	Variants in NGLY1 lead to intellectual disability, myoclonus epilepsy, sensorimotor axonal polyneuropathy and mitochondrial dysfunction.
NGLY1	0/1	PMID:38070824	Sonoda	2024	Progressive myoclonic epilepsy as an expanding phenotype of NGLY1-associated congenital deglycosylation disorder: A case report and review of the literature.
NGLY1	0/29	PMID:35243670	Levy	2022	Delineating the epilepsy phenotype of NGLY1 deficiency.
NGLY1	0/4	PMID:36181241	Ullah	2022	Clinical and genetic characterization of patients segregating variants in KPTN, MINPP1, NGLY1, AP4B1, and SON underlying neurodevelopmental disorders: Genetic and phenotypic expansion.
NGLY1	0/1	PMID:33673403	Dabaj	2021	NGLY1 Deficiency: A Rare Newly Described Condition with a Typical Presentation.
NGLY1	0/5	PMID:33497766	Kariminejad	2021	NGLY1 deficiency: Novel variants and literature review.
NGLY1	0/1	PMID:32576142	Ge	2020	Two novel compound heterozygous mutations in NGLY1as a cause of congenital disorder of deglycosylation: a case presentation.
NGLY1	0/1	PMID:32422350	Rios-Flores	2020	Acute liver failure in a male patient with NGLY1-congenital disorder of deglycosylation.
NGLY1	0/1	PMID:32395402	Lipari Pinto	2020	NGLY1 deficiency-A rare congenital disorder of deglycosylation.
NGLY1	0/1	PMID:32071843	Lipi≈Ñski	2020	NGLY1 deficiency: Novel patient, review of the literature and diagnostic algorithm.
NGLY1	0/1	PMID:31965062	Abuduxikuer	2020	Novel NGLY1 gene variants in Chinese children with global developmental delay, microcephaly, hypotonia, hypertransaminasemia, alacrimia, and feeding difficulty.
NGLY1	0/1	PMID:31497478	Chang	2019	Transiently elevated plasma methionine, <i>S</i>-adenosylmethionine and <i>S</i>-adenosylhomocysteine: Unreported laboratory findings in a patient with NGLY1 deficiency, a congenital disorder of deglycosylation.
NGLY1	0/1	PMID:30740912	van Keulen	2019	Unexplained death in patients with NGLY1 mutations may be explained by adrenal insufficiency.
NGLY1	0/1	PMID:25707956	Heeley	2015	Multi-systemic involvement in NGLY1-related disorder caused by two novel mutations.
NGLY1	0/1	PMID:25220016	Caglayan	2015	NGLY1 mutation causes neuromotor impairment, intellectual disability, and neuropathy.
NGLY1	3/3	PMID:33528536	Moreno-De-Luca	2021	Molecular Diagnostic Yield of Exome Sequencing in Patients With Cerebral Palsy.
RPE65	0/2	PMID:9326927	Marlhens	1997	Mutations in RPE65 cause Leber's congenital amaurosis.
RPE65	0/14	PMID:12960219	Yzer	2003	A Tyr368His RPE65 founder mutation is associated with variable expression and progression of early onset retinal dystrophy in 10 families of a genetically isolated population.
RPE65	0/1	PMID:14962443	Al-Khayer	2004	Thirty-year follow-up of a patient with leber congenital amaurosis and novel RPE65 mutations.
RPE65	0/15	PMID:9326941	Gu	1997	Mutations in RPE65 cause autosomal recessive childhood-onset severe retinal dystrophy.
RPE65	0/3	PMID:9501220	Morimura	1998	Mutations in the RPE65 gene in patients with autosomal recessive retinitis pigmentosa or leber congenital amaurosis.
RPE65	0/1	PMID:15557452	Kondo	2004	A homozygosity-based search for mutations in patients with autosomal recessive retinitis pigmentosa, using microsatellite markers.
RPE65	0/27	PMID:21654732	Bowne	2011	A dominant mutation in RPE65 identified by whole-exome sequencing causes retinitis pigmentosa with choroidal involvement.
RPE65	0/1	PMID:29947567	Jauregui	2018	Two-year progression analysis of RPE65 autosomal dominant retinitis pigmentosa.
RPE65	0/1	PMID:39976817	Mizobuchi	2025	Relatively preserved retinal function in RPE65-associated retinopathy: a case report.
RPE65	0/1	PMID:39359914	Higa	2024	A novel <i>RPE65</i> variant p.(Ala391Asp) in Leber congenital amaurosis: a case report and literature review in Japan.
RPE65	0/1	PMID:38508215	Merle	2024	An Atypical Mild Phenotype of Autosomal Recessive RPE65-Associated Retinitis Pigmentosa.
RPE65	0/8	PMID:38323530	Parameswarappa	2024	<i>RPE65</i> mutations in Leber congenital amaurosis, early-onset severe retinal dystrophy, and retinitis pigmentosa from a tertiary eye care center in India.
RPE65	0/25	PMID:38002999	Stepanova	2023	A Molecular Genetic Analysis of RPE65-Associated Forms of Inherited Retinal Degenerations in the Russian Federation.
RPE65	0/2	PMID:37901629	J√°nossy	2023	Long-Term Follow-Up of a Family with Retinal Dystrophy Caused by RPE65 Mutation.
RPE65	0/1	PMID:36142423	Bjelo≈°	2022	RPE65 c.353G>A, p.(Arg118Lys): A Novel Point Mutation Associated with Retinitis Pigmentosa and Macular Atrophy.
RPE65	0/11	PMID:36017377	Kahraman	2022	Frequency of <i>RPE65</i> Gene Mutation in Patients with Hereditary Retinal Dystrophy.
RPE65	0/60	PMID:35129589	Testa	2022	RPE65-Associated Retinopathies in the Italian Population: A Longitudinal Natural History Study.
RPE65	0/30	PMID:34830511	Shi	2021	Clinical Features and Natural History in a Cohort of Chinese Patients with RPE65-Associated Inherited Retinal Dystrophy.
RPE65	1/1	PMID:33528536	Moreno-De-Luca	2021	Molecular Diagnostic Yield of Exome Sequencing in Patients With Cerebral Palsy.
TBL1XR1	0/1	PMID:24891185	Tabet	2014	De novo deletion of TBL1XR1 in a child with non-specific developmental delay supports its implication in intellectual disability.
TBL1XR1	0/2	PMID:25425123	Pons	2015	A new syndrome of intellectual disability with dysmorphism due to TBL1XR1 deletion.
TBL1XR1	0/1	PMID:25102098	Saitsu	2014	A girl with West syndrome and autistic features harboring a de novo TBL1XR1 mutation.
TBL1XR1	0/1	PMID:22495309	O'Roak	2012	Sporadic autism exomes reveal a highly interconnected protein network of de novo mutations.
TBL1XR1	0/1	PMID:23160955	O'Roak	2012	Multiplex targeted sequencing identifies recurrently mutated genes in autism spectrum disorders.
TBL1XR1	0/41	PMID:38378692	Nagy	2024	The spectrum of neurological presentation in individuals affected by TBL1XR1 gene defects.
TBL1XR1	0/4	PMID:37683765	Ren	2023	Expanding the genotypic and phenotypic spectrum associated with TBL1XR1 de novo variants.
TBL1XR1	0/1	PMID:37171308	Wu	2023	A case of West syndrome and global developmental delay in a child with a heterozygous mutation in the TBL1XR1 gene: A case report.
TBL1XR1	0/1	PMID:36843287	Tamma	2023	A novel de novo pathogenic variant in TBL1XR1 as a new proposed cause of Pierpont syndrome.
TBL1XR1	0/1	PMID:35611576	Shen	2022	Rare variant of TBL1XR1 in West syndrome: A case report.
TBL1XR1	0/1	PMID:35165208	Tesarova	2022	Pierpont syndrome due to mutation c.1337A>G in TBL1XR1 gene.
TBL1XR1	0/1	PMID:33527360	Arroyo Carrera	2021	TBL1XR1 associated intellectual disability, a new missense variant with dysmorphic features plus autism: Expanding the phenotypic spectrum.
TBL1XR1	0/1	PMID:32524419	Quan	2020	Genotype and Phenotype Correlations for TBL1XR1 in Neurodevelopmental Disorders.
TBL1XR1	0/2	PMID:30365874	Lemattre	2018	TBL1XR1 mutations in Pierpont syndrome are not restricted to the recurrent p.Tyr446Cys mutation.
TBL1XR1	0/1	PMID:29777588	Zaghlula	2018	Current clinical evidence does not support a link between TBL1XR1 and Rett syndrome: Description of one patient with Rett features and a novel mutation in TBL1XR1, and a review of TBL1XR1 phenotypes.
TBL1XR1	0/1	PMID:29038029	Vaqueiro	2018	Expanding the spectrum of TBL1XR1 deletion: Report of a patient with brain and cardiac malformations.
TBL1XR1	0/1	PMID:28687524	Slavotinek	2017	Pierpont syndrome associated with the p.Tyr446Cys missense mutation in TBL1XR1.
TBL1XR1	0/6	PMID:26769062	Heinen	2016	A specific mutation in TBL1XR1 causes Pierpont syndrome.
TBL1XR1	2/2	PMID:33528536	Moreno-De-Luca	2021	Molecular Diagnostic Yield of Exome Sequencing in Patients With Cerebral Palsy.
ATL1	1/1	PMID:32989326	Jin	2020	Mutations disrupting neuritogenesis genes confer risk for cerebral palsy.
ATL1	3/3	PMID:33177673	Rosello	2021	Hidden etiology of cerebral palsy: genetic and clinical heterogeneity and efficient diagnosis by next-generation sequencing.
ATL1	5/5	PMID:33528536	Moreno-De-Luca	2021	Molecular Diagnostic Yield of Exome Sequencing in Patients With Cerebral Palsy.
ATL1	2/2	PMID:34321325	Yechieli	2022	Diagnostic yield of chromosomal microarray and trio whole exome sequencing in cryptogenic cerebral palsy.
ATL1	1/1	PMID:33098801	Zech	2020	Monogenic variants in dystonia: an exome-wide sequencing study.
ATL1	1/13	PMID:21194679	Guelly	2011	Targeted high-throughput sequencing identifies mutations in atlastin-1 as a cause of hereditary sensory neuropathy type I.
ATL1	0/32	PMID:11685207	Zhao	2001	Mutations in a newly identified GTPase gene cause autosomal dominant hereditary spastic paraplegia.
ATL1	2/6	PMID:12112092	Muglia	2002	Further evidence that SPG3A gene mutations cause autosomal dominant hereditary spastic paraplegia.
ATL1	0/11	PMID:12939451	Dalpozzo	2003	Infancy onset hereditary spastic paraplegia associated with a novel atlastin mutation.
ATL1	0/34	PMID:15596607	D√ºrr	2004	Atlastin1 mutations are frequent in young-onset autosomal dominant spastic paraplegia.
ATL1	0/61	PMID:15517445	Abel	2004	Early onset autosomal dominant spastic paraplegia caused by novel mutations in SPG3A.
ATL1	2/2	PMID:16533974	Rainier	2006	De novo occurrence of novel SPG3A/atlastin mutation presenting as cerebral palsy.
ATL1	0/6	PMID:16401858	Namekawa	2006	SPG3A is the most frequent cause of hereditary spastic paraplegia with onset before age 10 years.
ATL1	0/12	PMID:17502470	Ivanova	2007	Hereditary spastic paraplegia 3A associated with axonal neuropathy.
ATL1	2/3	PMID:39003427	Hamamie-Chaar	2024	Patients with complex and very-early-onset ATL1-related spastic paraplegia offer insights on genotype/phenotype correlations and support for autosomal recessive forms of SPG3A.
ATL1	1/1	PMID:35076175	Chopra	2022	Mendelian etiologies identified with whole exome sequencing in cerebral palsy.
ATL1	1/1	PMID:34816117	Suchowersky	2021	Hereditary spastic paraplegia initially diagnosed as cerebral palsy.
ATL1	0/4	PMID:37783799	van de Pol	2024	Surgical treatment options for spasticity in children and adolescents with hereditary spastic paraplegia.
ATL1	1/1	PMID:25193411	Yonekawa	2014	Extremely severe complicated spastic paraplegia 3A with neonatal onset.
ATL1	1/1	PMID:20947813	Kwon	2010	Clinical and genetic analysis of a Korean family with hereditary spastic paraplegia type 3.
ATL1	0/1	PMID:19735987	Fusco	2010	Hereditary spastic paraplegia and axonal motor neuropathy caused by a novel SPG3A de novo mutation.
ATL1	0/2	PMID:26600529	Zhao	2015	Mutation analysis of four Chinese families with pure hereditary spastic paraplegia: pseudo- X-linked dominant inheritance and male lethality due to a novel ATL1 mutation.
ATL1	0/5	PMID:35925862	Alecu	2023	De novo variants cause complex symptoms in HSP-ATL1 (SPG3A) and uncover genotype-phenotype correlations.
ATL1	0/3	PMID:31236401	Xiao	2019	Novel <i>ATL1</i> mutation in a Chinese family with hereditary spastic paraplegia: A case report and review of literature.
ATL1	0/51	PMID:28396731	Zhao	2017	Clinical features and genotype-phenotype correlation analysis in patients with <i>ATL1</i> mutations: A literature reanalysis.
ATL1	0/5	PMID:35788923	Hocquel	2022	Reduced penetrance of an eastern French mutation in ATL1 autosomal-dominant inheritance (SPG3A): extended phenotypic spectrum coupled with brain <sup>18</sup>F-FDG PET.
ATL1	0/10	PMID:31594988	Kadnikova	2019	Mutational Spectrum of Spast (Spg4) and Atl1 (Spg3a) Genes In Russian Patients With Hereditary Spastic Paraplegia.
ATL1	0/3	PMID:23108492	de Bot	2013	ATL1 and REEP1 mutations in hereditary and sporadic upper motor neuron syndromes.
ATL1	0/1	PMID:24969372	Shin	2014	Novel mutation in the ATL1 with autosomal dominant hereditary spastic paraplegia presented as dysautonomia.
ATL1	0/5	PMID:37535873	n/a	2023	Erratum to: De novo variants cause complex symptoms in HSP-ATL1 (SPG3A) and uncover genotype-phenotype correlations.
ATL1	0/6	PMID:24473461	Khan	2014	Evidence for autosomal recessive inheritance in SPG3A caused by homozygosity for a novel ATL1 missense mutation.
ATL1	0/2	PMID:28736820	M√©sz√°rosov√°	2017	Disease-Causing Variants in the ATL1 Gene Are a Rare Cause of Hereditary Spastic Paraplegia among Czech Patients.
ATL1	0/4	PMID:26208798	Park	2015	Mutational spectrum of the SPAST and ATL1 genes in Korean patients with hereditary spastic paraplegia.
ATL1	0/12	PMID:23483706	Varga	2013	Do not trust the pedigree: reduced and sex-dependent penetrance at a novel mutation hotspot in ATL1 blurs autosomal dominant inheritance of spastic paraplegia.
ATL1	0/11	PMID:20932283	Alvarez	2010	Mutational spectrum of the SPG4 (SPAST) and SPG3A (ATL1) genes in Spanish patients with hereditary spastic paraplegia.
ATL1	0/1	PMID:37927245	Darouich	2024	A novel homozygous variant in ATL1 associated with early onset spastic paraplegia 3A: Further evidence for autosomal recessive inheritance.
ATL1	0/10	PMID:26671083	Elert-Dobkowska	2015	Molecular spectrum of the SPAST, ATL1 and REEP1 gene mutations associated with the most common hereditary spastic paraplegias in a group of Polish patients.
NKX2-6	1/1	PMID:34531397	van Eyk	2021	Yield of clinically reportable genetic variants in unselected cerebral palsy by whole genome sequencing.
NKX2-6	0/2	PMID:15649947	Heathcote	2005	Common arterial trunk associated with a homeodomain mutation of NKX2.6.
NKX2-6	0/3	PMID:24421281	Ta-Shma	2014	Conotruncal malformations and absent thymus due to a deleterious NKX2-6 mutation.
NKX2-6	0/2	PMID:32198970	Ritter	2020	NKX2-6 related congenital heart disease: Biallelic homeodomain-disrupting variants and truncus arteriosus.
NKX2-6	0/1	PMID:25380965	Wang	2015	A novel NKX2.6 mutation associated with congenital ventricular septal defect.
NKX2-6	0/2	PMID:25195019	Zhao	2014	Prevalence and spectrum of Nkx2.6 mutations in patients with congenital heart disease.
GCDH	1/1	PMID:30542205	Matthews	2019	Atypical cerebral palsy: genomics analysis enables precision medicine.
GCDH	2/2	PMID:33528536	Moreno-De-Luca	2021	Molecular Diagnostic Yield of Exome Sequencing in Patients With Cerebral Palsy.
GCDH	0/1	PMID:8541831	Goodman	1995	Cloning of glutaryl-CoA dehydrogenase cDNA, and expression of wild type and mutant enzymes in Escherichia coli.
GCDH	0/64	PMID:8900227	Biery	1996	Gene structure and mutations of glutaryl-coenzyme A dehydrogenase: impaired association of enzyme subunits that is due to an A421V substitution causes glutaric acidemia type I in the Amish.
GCDH	0/46	PMID:32777384	G√ºrb√ºz	2020	Glutaric aciduria type 1: Genetic and phenotypic spectrum in 53 patients.
GCDH	9/9	PMID:36445406	Tsagkaris	2023	Metabolic patterns in brain 18F-fluorodeoxyglucose PET relate to aetiology in paediatric dystonia.
GCDH	1/1	PMID:26593172	Mohamed	2015	Glutaric aciduria type 1 as a cause of dystonic cerebral palsy.
GCDH	1/1	PMID:33728242	Foran	2021	Low excretor glutaric aciduria type 1 of insidious onset with dystonia and atypical clinical features, a diagnostic dilemma.
GCDH	0/2	PMID:36906724	Guo	2023	Two novel compound heterozygous variants of the GCDH gene in two Chinese families with glutaric acidaemia type I identified by high-throughput sequencing and a literature review.
GCDH	0/24	PMID:33064266	Sitta	2021	Clinical, biochemical and molecular findings of 24 Brazilian patients with glutaric acidemia type 1: 4 novel mutations in the GCDH gene.
GCDH	0/6	PMID:11058907	Tang	2000	Recurrent and novel mutations of GCDH gene in Chinese glutaric acidemia type I families.
GCDH	0/4	PMID:25863083	Liu	2015	[Mutation analysis of GCDH gene in four patients with glutaric academia type I].
GCDH	0/13	PMID:35662016	Paria	2022	Identification of novel pathogenic variants in the GCDH gene and assessment of neurodevelopmental outcomes in 24 children with glutaric aciduria type 1.
GCDH	0/2	PMID:34316315	Gowda	2021	Siblings with Glutaric Aciduria Type 1 with Atypical Phenotype with Novel Pathogenic Variant in GCDH Gene.
GCDH	0/51	PMID:32240488	Kurkina	2020	Molecular and biochemical study of glutaric aciduria type 1 in 49 Russian families: nine novel mutations in the GCDH gene.
GCDH	0/8	PMID:11073722	Busquets	2000	Mutation analysis of the GCDH gene in Italian and Portuguese patients with glutaric aciduria type I.
GCDH	0/8	PMID:21811973	Chen	2011	[Mutation analysis of GCDH gene in eight patients with glutaric aciduria type I].
GCDH	0/2	PMID:21912879	Marti-Masso	2012	Exome sequencing identifies GCDH (glutaryl-CoA dehydrogenase) mutations as a cause of a progressive form of early-onset generalized dystonia.
GCDH	0/5	PMID:29419857	Lin	2018	[Detection of GCDH mutations in five Chinese patients with glutaric acidemia type I].
GCDH	0/3	PMID:39185018	Chen	2024	Clinical features and <i>GCDH</i> gene variants in three Chinese families with glutaric aciduria type 1: A case series and literature review.
GCDH	0/1	PMID:25256449	Fraidakis	2015	Rare Late-Onset Presentation of Glutaric Aciduria Type I in a 16-Year-Old Woman with a Novel GCDH Mutation.
GCDH	0/7	PMID:27672653	Abdul Wahab	2016	Clinical and Mutational Analysis of the <i>GCDH</i> Gene in Malaysian Patients with Glutaric Aciduria Type 1.
GCDH	0/1	PMID:34964964	Yin	2022	[Analysis of GCDH gene variant in a child with Glutaric aciduria type I].
GCDH	0/5	PMID:31788423	Campos-Garcia	2019	Characterization of novel <i>GCDH</i> pathogenic variants causing glutaric aciduria type 1 in the southeast of Mexico.
GCDH	0/1	PMID:34512980	Rayat	2021	A novel mutation in the glutaryl-CoA dehydrogenase gene (GCDH) in an Iranian patient affected with Glutaric acidemia type 1.
GCDH	0/4	PMID:23225040	Wen	2012	[Analysis of clinical features and GCDH gene mutations in four patients with glutaric academia type I].
GCDH	0/17	PMID:25762492	Gupta	2015	Glutaric Acidemia Type 1-Clinico-Molecular Profile and Novel Mutations in GCDH Gene in Indian Patients.
GCDH	0/1	PMID:28781846	Peer-Zada	2017	Excessive homozygosity identified by chromosomal microarray at a known GCDH mutation locus correlates with brain MRI abnormalities in an infant with glutaric aciduria.
GCDH	0/3	PMID:30298489	Chen	2018	[Analysis of GCDH gene mutations in 3 patients from Fujian area with glutaric academia type I].
VPS11	0/8	PMID:26307567	Edvardson	2015	Hypomyelination and developmental delay associated with VPS11 mutation in Ashkenazi-Jewish patients.
VPS11	0/1	PMID:32377374	Stamatakou	2020	Mendelian neurodegenerative disease genes involved in autophagy.
VPS11	0/1	PMID:29311744	Gstrein	2018	Mutations in Vps15 perturb neuronal migration in mice and are associated with neurodevelopmental disease in humans.
VPS11	0/3	PMID:27120463	Zhang	2016	A Founder Mutation in VPS11 Causes an Autosomal Recessive Leukoencephalopathy Linked to Autophagic Defects.
VPS11	0/2	PMID:27473128	H√∂rtnagel	2016	The second report of a new hypomyelinating disease due to a defect in the VPS11 gene discloses a massive lysosomal involvement.
VPS11	0/1	PMID:33452836	Monfrini	2021	A Novel Homozygous VPS11 Variant May Cause Generalized Dystonia.
VPS11	1/1	PMID:34321325	Yechieli	2022	Diagnostic yield of chromosomal microarray and trio whole exome sequencing in cryptogenic cerebral palsy.
COL4A1	2/2	PMID:31700678	van Eyk	2019	Targeted resequencing identifies genes with recurrent variation in cerebral palsy.
COL4A1	1/1	PMID:34114234	May	2021	Genetic testing in individuals with cerebral palsy.
COL4A1	7/7	PMID:33528536	Moreno-De-Luca	2021	Molecular Diagnostic Yield of Exome Sequencing in Patients With Cerebral Palsy.
COL4A1	2/2	PMID:34531397	van Eyk	2021	Yield of clinically reportable genetic variants in unselected cerebral palsy by whole genome sequencing.
COL4A1	2/2	PMID:34077496	Li	2022	In-depth analysis reveals complex molecular aetiology in a cohort of idiopathic cerebral palsy.
COL4A1	0/3	PMID:25228067	Zenteno	2014	Next generation sequencing uncovers a missense mutation in COL4A1 as the cause of familial retinal arteriolar tortuosity.
COL4A1	0/2	PMID:22522439	Weng	2012	COL4A1 mutations in patients with sporadic late-onset intracerebral hemorrhage.
COL4A1	0/9	PMID:18160688	Plaisier	2007	COL4A1 mutations and hereditary angiopathy, nephropathy, aneurysms, and muscle cramps.
COL4A1	0/9	PMID:20818663	Plaisier	2010	Novel COL4A1 mutations associated with HANAC syndrome: a role for the triple helical CB3[IV] domain.
COL4A1	0/12	PMID:15905400	Gould	2005	Mutations in Col4a1 cause perinatal cerebral hemorrhage and porencephaly.
COL4A1	0/6	PMID:16598045	Gould	2006	Role of COL4A1 in small-vessel disease and hemorrhagic stroke.
COL4A1	0/7	PMID:16107487	Breedveld	2006	Novel mutations in three families confirm a major role of COL4A1 in hereditary porencephaly.
COL4A1	0/5	PMID:17696175	Sibon	2007	COL4A1 mutation in Axenfeld-Rieger anomaly with leukoencephalopathy and stroke.
COL4A1	0/7	PMID:20385946	Coupry	2010	Ophthalmological features associated with COL4A1 mutations.
COL4A1	0/5	PMID:22574627	Shah	2012	Childhood presentation of COL4A1 mutations.
COL4A1	1/15	PMID:23225343	Yoneda	2013	Phenotypic spectrum of COL4A1 mutations: porencephaly to schizencephaly.
COL4A1	0/7	PMID:23065703	Lemmens	2013	Novel COL4A1 mutations cause cerebral small vessel disease by haploinsufficiency.
COL4A1	0/9	PMID:23394911	R√∏dahl	2013	Variants of anterior segment dysgenesis and cerebral involvement in a large family with a novel COL4A1 mutation.
COL4A1	0/3	PMID:24628545	Deml	2014	Whole exome analysis identifies dominant COL4A1 mutations in patients with complex ocular phenotypes involving microphthalmia.
COL4A1	0/11	PMID:27666438	Verdura	2016	Disruption of a miR-29 binding site leading to COL4A1 upregulation causes pontine autosomal dominant microangiopathy with leukoencephalopathy.
COL4A1	0/6	PMID:28369186	Siitonen	2017	Multi-infarct dementia of Swedish type is caused by a 3'UTR mutation of COL4A1.
COL4A1	4/4	PMID:38553553	Fehlings	2024	Comprehensive whole-genome sequence analyses provide insights into the genomic architecture of cerebral palsy.
COL4A1	1/1	PMID:35076175	Chopra	2022	Mendelian etiologies identified with whole exome sequencing in cerebral palsy.
COL4A1	0/1	PMID:39310498	Chalipat	2024	COL4A1 Gene Mutation Masquerading as Cerebral Palsy: Report of a Rare Case.
COL4A1	1/1	PMID:31857254	Kinoshita	2020	De novo p.G696S mutation in COL4A1 causes intracranial calcification and late-onset cerebral hemorrhage: A case report and review of the literature.
COL4A1	1/1	PMID:33737780	Shah	2020	COL4A1 mutation in an Indian child presenting as 'Cerebral Palsy' mimic.
COL4A1	4/4	PMID:37562171	George	2023	Spectrum of Fetal Intraparenchymal Hemorrhage in COL4A1/A2-Related Disorders.
COL4A1	0/1	PMID:17379824	Vahedi	2007	COL4A1 mutation in a patient with sporadic, recurrent intracerebral hemorrhage.
COL4A1	1/1	PMID:24864020	Papandreou	2014	COL4A1 mutations should not be a contraindication for epilepsy surgery.
COL4A1	0/1	PMID:25706114	Decio	2015	A novel mutation in COL4A1 gene: a possible cause of early postnatal cerebrovascular events.
COL4A1	2/2	PMID:22098125	Harteman	2012	Atypical timing and presentation of periventricular haemorrhagic infarction in preterm infants: the role of thrombophilia.
COL4A1	0/12	PMID:25719457	Meuwissen	2015	The expanding phenotype of COL4A1 and COL4A2 mutations: clinical data on 13 newly identified families and a review of the literature.
COL4A1	0/3	PMID:19194877	de Vries	2009	COL4A1 mutation in two preterm siblings with antenatal onset of parenchymal hemorrhage.
COL4A1	0/1	PMID:21357838	Meuwissen	2011	Sporadic COL4A1 mutations with extensive prenatal porencephaly resembling hydranencephaly.
COL4A1	0/1	PMID:22223490	Lichtenbelt	2012	Prenatal genetic confirmation of a COL4A1 mutation presenting with sonographic fetal intracranial hemorrhage.
COL4A1	6/41	PMID:30413629	Zagaglia	2018	Neurologic phenotypes associated with <i>COL4A1</i>/<i>2</i> mutations: Expanding the spectrum of disease.
COL4A1	0/34	PMID:39016117	Gasparini	2024	Multiorgan manifestations of COL4A1 and COL4A2 variants and proposal for a clinical management protocol.
COL4A1	0/1	PMID:36504316	Straka	2023	COL4A1 mutation-related disorder presenting as fetal intracranial bleeding, hydrocephalus, and polymicrogyria.
COL4A1	0/1	PMID:35688819	Yakabe	2022	A COL4A1 variant in a neonate with multiple intracranial hemorrhages and congenital cataracts.
COL4A1	0/26	PMID:38630472	Aloui	2024	An AluYa5 Insertion in the 3'UTR of COL4A1 and Cerebral Small Vessel Disease.
COL4A1	0/3	PMID:33990551	Muto	2021	A novel COL4A1 variant associated with recurrent epistaxis and glioblastoma.
COL4A1	0/2	PMID:19477666	Shah	2010	A dominantly inherited mutation in collagen IV A1 (COL4A1) causing childhood onset stroke without porencephaly.
COL4A1	0/3	PMID:34415564	Li	2022	A Novel Mutation in COL4A1 Gene in a Chinese Family with Pontine Autosomal Dominant Microangiopathy and Leukoencephalopathy.
COL4A1	1/1	PMID:39623679	Saini	2025	Porencephalic Cysts and Siderosis in COL4A1 Mutation-Related Disorder.
COL4A1	0/9	PMID:30837194	Vitale	2019	Cortical malformations and COL4A1 mutation: Three new cases.
COL4A1	0/1	PMID:36372235	Faure	2023	Structural and functional analysis of retinal vasculature in HANAC syndrome with a novel intronic COL4A1 mutation.
COL4A1	0/1	PMID:37582654	Lee	2024	Late-Onset COL4A1 Mutation with Recurrent Ischemic and Hemorrhagic Strokes.
COL4A1	0/2	PMID:38978838	Bersani	2024	<i>COL4A1</i> gene mutations and perinatal intracranial hemorrhage in neonates: case reports and literature review.
COL4A1	0/1	PMID:38355202	Burns	2024	Infantile hemiparesis and porencephaly due to a COL4A1 mutation: Gould syndrome.
COL4A1	1/1	PMID:31857254	Kinoshita	2020	De novo p.G696S mutation in COL4A1 causes intracranial calcification and late-onset cerebral hemorrhage: A case report and review of the literature.
COL4A1	0/48	PMID:32732225	Itai	2021	Prenatal clinical manifestations in individuals with <i>COL4A1/2</i> variants.
COL4A1	0/1	PMID:27916450	Hino-Fukuyo	2017	Dramatic response after functional hemispherectomy in a patient with epileptic encephalopathy carrying a de novo COL4A1 mutation.
COL4A1	0/7	PMID:22574627	Shah	2012	Childhood presentation of COL4A1 mutations.
COL4A1	0/3	PMID:32446163	Wang	2020	Phenotypic characterization of COL4A1-related West syndrome.
COL4A1	0/1	PMID:28043398	Durrani-Kolarik	2017	COL4A1 Mutation in a Neonate With Intrauterine Stroke and Anterior Segment Dysgenesis.
COL4A1	0/1	PMID:30315939	Cavallin	2018	Further refinement of COL4A1 and COL4A2 related cortical malformations.
COL4A1	0/2	PMID:33013618	Scoppettuolo	2020	p.Gly743Val Mutation in COL4A1 Is Responsible for Familial Porencephaly and Severe Hypermetropia.
COL4A1	1/2	PMID:32042920	Yaramis	2020	<i>COL4A1</i>-related autosomal recessive encephalopathy in 2 Turkish children.
COL4A1	0/1	PMID:37157232	Patel	2023	Central Nervous System and Cardiac Abnormalities in the Setting of a De Novo Heterozygous Col4a1 Variant.
COL4A1	0/4	PMID:17938367	Vahedi	2007	Clinical and brain MRI follow-up study of a family with COL4A1 mutation.
COL4A1	0/2	PMID:25425218	Takenouchi	2015	Porencephaly in a fetus and HANAC in her father: variable expression of COL4A1 mutation.
COL4A1	0/4	PMID:17696175	Sibon	2007	COL4A1 mutation in Axenfeld-Rieger anomaly with leukoencephalopathy and stroke.
COL4A1	0/1	PMID:31029817	Watanabe	2019	Malignant Hyperthermia and Cerebral Venous Sinus Thrombosis After Ventriculoperitoneal Shunt in Infant with Schizencephaly and COL4A1 Mutation.
COL4A1	0/1	PMID:39976879	Xie	2025	A patient with pontine autosomal dominant microangiopathy and leukoencephalopathy caused by a de novo 3' untranslated region mutation of COL4A1 gene: case report and literature review.
COL4A1	0/2	PMID:40055992	Shi	2025	Phenotype and surgical management of drug-resistant epilepsy in patients with COL4A1 and COL4A2 variants.
COL4A1	0/9	PMID:18160688	Plaisier	2007	COL4A1 mutations and hereditary angiopathy, nephropathy, aneurysms, and muscle cramps.
COL4A1	0/1	PMID:36276610	Kirimura	2022	A Neonatal Patient Diagnosed with a <i>COL4A1</i> Mutation Presenting with Hemorrhagic Infarction and Severe Jaundice.
COL4A1	0/4	PMID:31366314	Zhao	2019	Cervical Spinal Involvement in a Chinese Pedigree With Pontine Autosomal Dominant Microangiopathy and Leukoencephalopathy Caused by a 3' Untranslated Region Mutation of COL4A1 Gene.
COL4A1	0/1	PMID:40261521	Chen	2025	Cerebral small vessel disease associated with COL4A1 and COL4A2 duplication: clinical and MRI features resembling CADASIL.
COL4A1	0/2	PMID:19194877	de Vries	2009	COL4A1 mutation in two preterm siblings with antenatal onset of parenchymal hemorrhage.
COL4A1	0/4	PMID:36922284	Haga	2023	Clinical characteristics of muscle cramps in hereditary angiopathy with nephropathy, aneurysms, and muscle cramps syndrome associated with a novel COL4A1 pathogenic variant: A family case study.
COL4A1	0/14	PMID:31230195	Kitzler	2019	COL4A1 mutations as a potential novel cause of autosomal dominant CAKUT in humans.
COL4A1	0/1	PMID:37830085	Zhang	2023	Case report: Recurrent pontine stroke and leukoencephalopathy in a patient with <i>de novo</i> mutation in <i>COL4A1</i>.
COL4A1	0/1	PMID:26879631	Smigiel	2016	Novel COL4A1 mutation in an infant with severe dysmorphic syndrome with schizencephaly, periventricular calcifications, and cataract resembling congenital infection.
COL4A1	0/16	PMID:25124159	Xia	2014	A novel COL4A1 gene mutation results in autosomal dominant non-syndromic congenital cataract in a Chinese family.
COL4A1	0/2	PMID:21500141	Vermeulen	2011	Fetal origin of brain damage in 2 infants with a COL4A1 mutation: fetal and neonatal MRI.
COL4A1	2/4	PMID:32565002	Nishimura	2020	Expanding the phenotype of COL4A1-related disorders-Four novel variants.
COL4A1	0/1	PMID:25170973	Magnin	2014	Late diagnosis of COL4A1 mutation and problematic vascular risk factor management.
COL4A1	0/20	PMID:27190376	Gale	2016	A novel COL4A1 frameshift mutation in familial kidney disease: the importance of the C-terminal NC1 domain of type IV collagen.
COL4A1	0/3	PMID:34281745	Nakamura	2021	Progressive cerebral atrophies in three children with COL4A1 mutations.
COL4A1	0/1	PMID:37475185	Robinson	2023	A novel, pathogenic COL4A1 missense variant involving thrombotic microangiopathic leukoencephalopathy in a neonate.
COL4A1	0/4	PMID:34470488	Kuuluvainen	2021	<i>COL4A1</i> and <i>COL4A2</i> Duplication Causes Cerebral Small Vessel Disease With Recurrent Early Onset Ischemic Strokes.
COL4A1	0/1	PMID:26362372	John	2015	COL4A1 gene mutation--beyond a vascular syndrome.
COL4A1	0/3	PMID:26686511	Gasparini	2016	Normal immunofluorescence pattern of skin basement membranes in a family with porencephaly due to COL4A1 G749S mutation.
COL4A1	0/1	PMID:28017902	Abe	2017	A severe pulmonary complication in a patient with COL4A1-related disorder: A case report.
COL4A1	0/1	PMID:31416498	Shan	2019	[Clinical features and COL4A1 genotype of a toddler with hereditary angiopathy with nephropathy, aneurysms and muscle cramps syndrome].
COL4A1	0/1	PMID:32562296	Portela S√°nchez	2020	A novel Col4A1 mutation: recognizing an uncommon cause of stroke.
COL4A1	0/2	PMID:38392956	Uemura	2024	Missense Variants in <i>COL4A1/2</i> Are Associated with Cerebral Aneurysms: A Case Report and Literature Review.
COL4A1	0/2	PMID:38058103	Deguchi	2024	Potential risks associated with laparoscopic gastrostomy in patients with the COL4A1 variant: Two case reports.
COL4A1	0/1	PMID:31540749	Okano	2020	Life-threatening muscle complications of COL4A1-related disorder.
COL4A1	0/5	PMID:22134833	Livingston	2011	COL4A1 mutations associated with a characteristic pattern of intracranial calcification.
COL4A1	0/6	PMID:25873210	Giorgio	2015	Two families with novel missense mutations in COL4A1: When diagnosis can be missed.
COL4A1	1/1	PMID:26120313	Plancher	2015	Case of Small Vessel Disease Associated with COL4A1 Mutations following Trauma.
COL4A1	0/1	PMID:37681221	Wong-Valenzuela	2023	Recurrent Ischemic Strokes due to Monogenic COL4A1 Mutation: The First Case Report from Latin America.
COL4A1	0/1	PMID:29282339	Khalid	2018	<i>COL4A1</i> and fetal vascular origins of schizencephaly.
COL4A1	0/1	PMID:36264376	Magri√ßo	2023	Intracerebral hemorrhage as the sole manifestation of COL4A1/A2 duplications.
COL4A1	0/1	PMID:31808207	Nandeesh	2020	Cerebral small vessel disease with hemorrhagic stroke related to COL4A1 mutation: A case report.
COL4A1	0/1	PMID:29760938	Sato	2018	Novel <i>COL4A1</i> mutation in a fetus with early prenatal onset of schizencephaly.
COL4A1	0/4	PMID:29395486	Cornec-Le Gall	2018	The Value of Genetic Testing in Polycystic Kidney Diseases Illustrated by a Family With PKD2 and COL4A1 Mutations.
COL4A1	0/1	PMID:24861536	Tomotaki	2016	Severe Hemolytic Jaundice in a Neonate with a Novel COL4A1 Mutation.
COL4A1	0/5	PMID:40201566	Lin	2025	Novel variations in the PLOD1, COL1A1, COL5A2 and COL4A1 genes related to keratoconus.
COL4A1	0/2	PMID:19840616	Bilguvar	2009	COL4A1 mutation in preterm intraventricular hemorrhage.
COL4A1	0/2	PMID:31128271	Nau	2019	COL4A1 mutations in two infants with congenital cataracts and porencephaly: an ophthalmologic perspective.
COL4A1	0/3	PMID:32335342	Russo	2020	An Italian family carrying a new mutation in the COL4A1 gene.
COL4A1	0/4	PMID:33298904	Ogura	2020	Novel COL4A1 mutations identified in infants with congenital hemolytic anemia in association with brain malformations.
COL4A1	0/1	PMID:33491999	Sabir	2021	A second report of recessive type COL4A1-related disorder: a novel homozygous missense variant.
COL4A1	0/1	PMID:25098541	Renard	2014	Cerebral small-vessel disease associated with COL4A1 and COL4A2 gene duplications.
COL4A1	0/3	PMID:22932948	Tonduti	2012	COL4A1-related disease: raised creatine kinase and cerebral calcification as useful pointers.
COL4A1	0/1	PMID:28442301	Hatano	2017	Dystonia due to bilateral caudate hemorrhage associated with a COL4A1 mutation.
COL4A1	0/1	PMID:38167978	Fearns	2024	Good Outcome of Resective Epilepsy Surgery in a 1-Year-Old Child with Drug-Resistant Focal Epilepsy with a Novel Pathogenic COL4A1 Mutation.
COL4A1	1/3	PMID:39799010	Roche-Gomez	2025	Kidney manifestations of COL4A1 mutations: a report of three cases.
COL4A1	0/5	PMID:22931710	Leung	2012	COL4A1 mutation in a pediatric patient presenting with post-ictal hemiparesis.
COL4A1	0/1	PMID:23860004	Corlobe	2013	COL4A1 mutation revealed by an isolated brain hemorrhage.
COL4A1	0/1	PMID:38387777	Mart√≠n Prieto	2025	Mutations in the type IV collagen gen (COL4A1) as an unusual etiology of cerebrovascular disease in young adults.
COL4A1	0/1	PMID:20733150	Rouaud	2010	Acute urinary retention due to a novel collagen COL4A1 mutation.
NF1	1/1	PMID:34531397	van Eyk	2021	Yield of clinically reportable genetic variants in unselected cerebral palsy by whole genome sequencing.
SGCE	1/2	PMID:32775037	Varga	2020	Delayed Diagnoses of <i>SGCE</i> Myoclonus-Dystonia.
SGCE	6/6	PMID:36445406	Tsagkaris	2023	Metabolic patterns in brain 18F-fluorodeoxyglucose PET relate to aetiology in paediatric dystonia.
SGCE	0/22	PMID:11528394	Zimprich	2001	Mutations in the gene encoding epsilon-sarcoglycan cause myoclonus-dystonia syndrome.
SGCE	0/3	PMID:12821748	Foncke	2003	Hereditary myoclonus-dystonia associated with epilepsy.
SGCE	0/7	PMID:16240355	Asmus	2005	Myoclonus-dystonia due to genomic deletions in the epsilon-sarcoglycan gene.
SGCE	0/32	PMID:16227522	Tezenas du Montcel	2006	Epsilon sarcoglycan mutations and phenotype in French patients with myoclonic syndromes.
SGCE	0/19	PMID:17101905	Foncke	2006	Distal myoclonus and late onset in a large Dutch family with myoclonus-dystonia.
SGCE	0/27	PMID:25209853	Peall	2014	SGCE and myoclonus dystonia: motor characteristics, diagnostic criteria and clinical predictors of genotype.
SGCE	0/3	PMID:36204995	Sperandeo	2023	Cortical neuronal hyperexcitability and synaptic changes in SGCE mutation-positive myoclonus dystonia.
SGCE	0/2	PMID:28155872	Gr√ºtz	2017	Faithful SGCE imprinting in iPSC-derived cortical neurons: an endogenous cellular model of myoclonus-dystonia.
SGCE	0/2	PMID:37846277	Surillo-Dahdah	2023	Two-Generation Epsilon-Sarcoglycan Gene (SGCE) Mutation-Associated Myoclonus-Dystonia (DYT-SGCE) Misdiagnosed as Tourette's Syndrome: A Case Series.
SGCE	0/307	PMID:26783545	Peall	2016	Psychiatric disorders, myoclonus dystonia and SGCE: an international study.
SGCE	0/20	PMID:27242657	Zutt	2016	Distribution and Coexistence of Myoclonus and Dystonia as Clinical Predictors of SGCE Mutation Status: A Pilot Study.
SGCE	0/4	PMID:32115676	Wictorin	2020	Myoclonus-dystonia (DYT11, DYT-SGCE) - a channelopathy?
SGCE	0/9	PMID:18205193	Gr√ºnewald	2008	Myoclonus-dystonia: significance of large SGCE deletions.
SGCE	0/3	PMID:30849405	Rachad	2019	Screening for SGCE mutations in Moroccan sporadic patients with Myoclonus-Dystonia syndrome.
SGCE	0/1	PMID:35995778	Morikawa	2022	A Japanese family with dystonia due to a pathogenic variant in SGCE.
SGCE	0/27	PMID:23365103	Peall	2013	SGCE mutations cause psychiatric disorders: clinical and genetic characterization.
SGCE	1/2	PMID:29607243	Coughlin	2018	Hereditary Myoclonus Dystonia: A Novel <i>SGCE</i> Variant and Phenotype Including Intellectual Disability.
SGCE	0/2	PMID:23140253	Xiao	2013	Incomplete nonsense-mediated decay facilitates detection of a multi-exonic deletion mutation in SGCE.
SGCE	0/9	PMID:23677909	Carecchio	2013	Defining the epsilon-sarcoglycan (SGCE) gene phenotypic signature in myoclonus-dystonia: a reappraisal of genetic testing criteria.
SGCE	0/15	PMID:28690014	Kim	2017	Psychiatric symptoms in myoclonus-dystonia syndrome are just concomitant features regardless of the SGCE gene mutation.
SGCE	0/1	PMID:38486676	Klinman	2024	Novel <i>SGCE</i> Mutation in a Patient With Myoclonus-Dystonia: A Case Report.
SGCE	0/5	PMID:17296918	Hess	2007	Myoclonus-dystonia, obsessive-compulsive disorder, and alcohol dependence in SGCE mutation carriers.
SGCE	0/1	PMID:31413899	Haeri	2019	Gait Impairment in Myoclonus-Dystonia (DYT-<i>SGCE</i>).
SGCE	0/12	PMID:36161439	Azuma	2023	Loss-of-function mutations in SGCE found in Japanese patients with myoclonus-dystonia.
SGCE	0/45	PMID:33022436	Vanegas	2020	Delineating the motor phenotype of SGCE-myoclonus dystonia syndrome.
SGCE	0/1	PMID:37690905	Chawla	2023	Heterozygous YY1 mutation - A mimicker of SGCE-myoclonus-dystonia.
SGCE	0/2	PMID:32955639	Delgado-Alvarado	2020	A novel SGCE variant is associated with myoclonus-dystonia with phenotypic variability.
SGCE	0/9	PMID:32102149	Tian	2020	[Clinical and genetic analysis of childhood-onset myoclonus dystonia syndrome caused by SGCE variants].
SGCE	0/1	PMID:40717718	Deginet	2025	SGCE Myoclonus Dystonia: A Case Report.
SGCE	0/1	PMID:34906973	Yoganathan	2022	<i>SGCE</i> Myoclonus-Dystonia: An Inherited Movement Disorder.
SGCE	0/41	PMID:18362280	Roze	2008	Myoclonus-dystonia: clinical and electrophysiologic pattern related to SGCE mutations.
SGCE	0/3	PMID:23561547	Szubiga	2013	A novel conserved mutation in SGCE gene in 3 unrelated patients with classical phenotype myoclonus-dystonia syndrome.
SGCE	0/6	PMID:20800530	Huang	2010	Large SGCE deletion contributes to Taiwanese myoclonus-dystonia syndrome.
SGCE	0/2	PMID:34986800	de Leon	2022	A mixed-ethnicity myoclonus-dystonia patient with a novel SGCE nonsense mutation: a case report.
SGCE	0/4	PMID:36274329	Wu	2022	Clinical features and genetic analysis of SGCE myoclonus-dystonia: A case report.
SGCE	0/1	PMID:19147379	Th√ºmmler	2009	Myoclonus in fraternal twin toddlers: a French family with a novel mutation in the SGCE gene.
SGCE	0/2	PMID:21267590	Hartmann	2011	A novel mutation of the SGCE-gene in a German family with myoclonus-dystonia syndrome.
SGCE	0/4	PMID:39704115	Alghamdi	2025	Sodium Oxybate-Treated Familial Myoclonus-Dystonia Syndrome Due to Novel SGCE Variant.
SGCE	0/3	PMID:25868953	Wada	2015	Japanese familial case of myoclonus-dystonia syndrome with a splicing mutation in SGCE.
SGCE	0/5	PMID:31392249	Gultekin	2019	A Novel <i>SGCE</i> Nonsense Variant Associated With Marked Intrafamilial Variability in a Turkish Family With Myoclonus-Dystonia.
SGCE	0/1	PMID:25204586	Bonello	2014	Myoclonus-dystonia (DYT11) with novel SGCE mutation misdiagnosed as a primary psychiatric disorder.
SGCE	0/1	PMID:29429788	K√ºbler	2018	Novel SGCE mutation in a patient with myoclonus-dystonia syndrome - Diagnostic delay of more than 40‚ÄØyears.
SGCE	0/3	PMID:31621622	van Coller	2019	A South African family with myoclonus-dystonia syndrome with a novel mutation in the SGCE gene responding to deep brain stimulation.
SGCE	0/6	PMID:18098280	Han	2008	Large deletions account for an increasing number of mutations in SGCE.
SGCE	0/2	PMID:28707723	Koide	2017	Novel SGCE mutation (p.Glu65*) in a Japanese family with myoclonus-dystonia.
SGCE	0/1	PMID:18651096	Bonnet	2008	Cryptic 7q21 and 9p23 deletions in a patient with apparently balanced de novo reciprocal translocation t(7;9)(q21;p23) associated with a dystonia-plus syndrome: paternal deletion of the epsilon-sarcoglycan (SGCE) gene.
SGCE	0/5	PMID:32927286	D√°vila-Ortiz de Montellano	2020	First report of pathogenic SGCE variants in Mexican patients with myoclonus dystonia: A five-year follow-up study.
SGCE	0/4	PMID:15079037	Hedrich	2004	Myoclonus-dystonia: detection of novel, recurrent, and de novo SGCE mutations.
SGCE	0/5	PMID:20222131	Wong	2010	Hereditary myoclonus dystonia (DYT11): a novel SGCE gene mutation with intrafamilial phenotypic heterogeneity.
SGCE	0/2	PMID:17394244	Borges	2007	Novel and de novo mutations of the SGCE gene in Brazilian patients with myoclonus-dystonia.
SGCE	0/3	PMID:17394247	Chung	2007	Novel SGCE gene mutation in a Korean patient with myoclonus-dystonia with unique phenotype mimicking Moya-Moya disease.
PIGV	0/3	PMID:20802478	Krawitz	2010	Identity-by-descent filtering of exome sequence data identifies PIGV mutations in hyperphosphatasia mental retardation syndrome.
PIGV	0/3	PMID:22315194	Thompson	2012	Phenotypic variability in hyperphosphatasia with seizures and neurologic deficit (Mabry syndrome).
PIGV	0/6	PMID:37372388	Hutny	2023	Characteristics of Neuroimaging and Behavioural Phenotype in Polish Patients with PIGV-CDG-An Observational Study and Literature Review.
PIGV	0/9	PMID:24129430	Horn	2014	Delineation of PIGV mutation spectrum and associated phenotypes in hyperphosphatasia with mental retardation syndrome.
PIGV	0/2	PMID:28817240	Reynolds	2017	Prenatal presentation of Mabry syndrome with congenital diaphragmatic hernia and phenotypic overlap with Fryns syndrome.
PIGV	0/2	PMID:21739589	Horn	2011	Hyperphosphatasia-mental retardation syndrome due to PIGV mutations: expanded clinical spectrum.
PIGV	1/1	PMID:33528536	Moreno-De-Luca	2021	Molecular Diagnostic Yield of Exome Sequencing in Patients With Cerebral Palsy.
PTPN11	0/11	PMID:12058348	Digilio	2002	Grouping of multiple-lentigines/LEOPARD and Noonan syndromes on the PTPN11 gene.
PTPN11	0/4	PMID:15389709	Yoshida	2004	Two novel and one recurrent PTPN11 mutations in LEOPARD syndrome.
PTPN11	0/3	PMID:32765928	Alfurayh	2020	LEOPARD Syndrome with <i>PTPN11</i> Gene Mutation in Three Family Members Presenting with Different Phenotypes.
PTPN11	0/2	PMID:39145467	Zhou	2025	LEOPARD syndrome with PTPN11 gene mutation in monozygotic twins: A case description and literature review.
PTPN11	0/1	PMID:34552798	Nguyen	2021	The First Vietnamese Patient of LEOPARD Syndrome due to a <i>PTPN11</i> Mutation: A Case Report and Review of the Literature.
PTPN11	0/3	PMID:32765928	Alfurayh	2020	LEOPARD Syndrome with <i>PTPN11</i> Gene Mutation in Three Family Members Presenting with Different Phenotypes.
PTPN11	0/1	PMID:26377839	Nemes	2015	Phenotypical diversity of patients with LEOPARD syndrome carrying the worldwide recurrent p.Tyr279Cys PTPN11 mutation.
PTPN11	0/5	PMID:24401936	Begiƒá	2014	Leopard syndrome: a report of five cases from one family in two generations.
PTPN11	0/16	PMID:18241070	Limongelli	2008	Genotype-phenotype analysis and natural history of left ventricular hypertrophy in LEOPARD syndrome.
PTPN11	0/16	PMID:20577567	Sobreira	2010	Whole-genome sequencing of a single proband together with linkage analysis identifies a Mendelian disease gene.
PTPN11	0/16	PMID:21533187	Bowen	2011	Loss-of-function mutations in PTPN11 cause metachondromatosis, but not Ollier disease or Maffucci syndrome.
PTPN11	0/7	PMID:11704759	Tartaglia	2001	Mutations in PTPN11, encoding the protein tyrosine phosphatase SHP-2, cause Noonan syndrome.
PTPN11	0/10	PMID:12529711	Schollen	2003	PTPN11 mutation in a large family with Noonan syndrome and dizygous twinning.
PTPN11	1/43	PMID:39596579	Zepeda-Olmos	2024	Variants of the <i>PTPN11</i> Gene in Mexican Patients with Noonan Syndrome.
PTPN11	0/17	PMID:38463782	Chen	2024	Phenotypic and genotypic spectrum of noonan syndrome: A retrospective analysis of 46 consecutive pediatric patients presented at a regional cardiac center in China.
PTPN11	0/27	PMID:37987971	Ouboukss	2024	High frequency of hotspot mutation in PTPN11 gene among Moroccan patients with Noonan syndrome.
PTPN11	0/7	PMID:35770001	Sun	2022	Cardiovascular Abnormalities and Gene Mutations in Children With Noonan Syndrome.
PTPN11	0/2	PMID:35258168	De Ridder	2022	Neurological features of Noonan syndrome and related RASopathies: Pain and nerve enlargement characterized by nerve ultrasound.
PTPN11	0/1	PMID:33776629	Orrego-Gonz√°lez	2021	Noonan Syndrome with Multiple Lentigines and <i>PTPN11</i> Mutation: A Case with Intracerebral Hemorrhage.
PTPN11	0/7	PMID:32233106	Ranza	2020	Overlapping phenotypes between SHORT and Noonan syndromes in patients with PTPN11 pathogenic variants.
PTPN11	0/107	PMID:32164556	Athota	2020	Molecular and clinical studies in 107 Noonan syndrome affected individuals with PTPN11 mutations.
PTPN11	0/1	PMID:32054441	Wang	2020	A PTPN11 mutation in a woman with Noonan syndrome and protein-losing enteropathy.
PTPN11	0/1	PMID:31637070	Boonyawat	2019	A First Case Report of Subependymoma in <i>PTPN11</i> Mutation-Associated Noonan Syndrome.
PTPN11	0/17	PMID:31292302	Shoji	2019	Genotype-phenotype correlation analysis in Japanese patients with Noonan syndrome.
PTPN11	0/8	PMID:30784236	Koh	2019	The spectrum of genetic variants and phenotypic features of Southeast Asian patients with Noonan syndrome.
PTPN11	0/11	PMID:28607217	Narayanan	2017	Hotspots in PTPN11 Gene Among Indian Children With Noonan Syndrome.
PTPN11	0/20	PMID:26817465	Atik	2016	Mutation Spectrum and Phenotypic Features in Noonan Syndrome with PTPN11 Mutations: Definition of Two Novel Mutations.
PTPN11	0/1	PMID:24891296	Edwards	2014	A PTPN11 allele encoding a catalytically impaired SHP2 protein in a patient with a Noonan syndrome phenotype.
PTPN11	0/17	PMID:21590266	Papadopoulou	2012	Phenotypic spectrum of 80 Greek patients referred as Noonan syndrome and PTPN11 mutation analysis: the value of initial clinical assessment.
PTPN11	2/2	PMID:33528536	Moreno-De-Luca	2021	Molecular Diagnostic Yield of Exome Sequencing in Patients With Cerebral Palsy.
MOCS2	1/1	PMID:33528536	Moreno-De-Luca	2021	Molecular Diagnostic Yield of Exome Sequencing in Patients With Cerebral Palsy.
MOCS2	0/7	PMID:10053004	Reiss	1999	Human molybdopterin synthase gene: genomic structure and mutations in molybdenum cofactor deficiency type B.
MOCS2	0/1	PMID:16021469	Leimk√ºhler	2005	Ten novel mutations in the molybdenum cofactor genes MOCS1 and MOCS2 and in vitro characterization of a MOCS2 mutation that abolishes the binding ability of molybdopterin synthase.
MOCS2	0/1	PMID:16737835	Hahnewald	2006	A novel MOCS2 mutation reveals coordinated expression of the small and large subunit of molybdopterin synthase.
MOCS2	0/1	PMID:35692435	Yan	2022	Ocular characteristics of a 6-year-Old boy with molybdenum cofactor deficiency type B.
MOCS2	0/1	PMID:34012852	Lin	2021	A neonate with molybdenum cofactor deficiency type B.
MOCS2	0/1	PMID:39695700	Kinsinger	2024	Novel pathogenic variant in a mild case of type B molybdenum cofactor deficiency: case report and literature review.
MOCS2	1/1	PMID:22759696	Kikuchi	2012	Molybdenum cofactor deficiency mimics cerebral palsy: differentiating factors for diagnosis.
MOCS2	1/1	PMID:39005576	Sayed	2024	A case report of MoCD etiology in a neonate: A novel homozygous MoCS2 variant.
MOCS2	0/1	PMID:33066491	Jezela-Stanek	2020	Proteins Structure Models in the Evaluation of Novel Variant (C.472_477del) in the <i>MOCS2</i> Gene.
MOCS2	0/1	PMID:38325642	Habib	2024	Rapid exome sequencing for children with severe acute encephalopathy - A case series.
MOCS2	0/1	PMID:36980992	Tofilo	2023	Live Birth of a Healthy Child in a Couple with Identical mtDNA Carrying a Pathogenic c.471_477delTTTAAAAinsG Variant in the <i>MOCS2</i> Gene.
MOCS2	0/1	PMID:31201073	Arican	2019	The Clinical and Molecular Characteristics of Molybdenum Cofactor Deficiency Due to MOCS2 Mutations.
MOCS2	0/1	PMID:30900395	Scelsa	2019	Mild phenotype in Molybdenum cofactor deficiency: A new patient and review of the literature.
MOCS2	0/1	PMID:29696052	Yoganathan	2018	Novel Imaging Finding and Novel Mutation in an Infant with Molybdenum Cofactor Deficiency, a Mimicker of Hypoxic-Ischaemic Encephalopathy.
ELOVL1	1/1	PMID:34321325	Yechieli	2022	Diagnostic yield of chromosomal microarray and trio whole exome sequencing in cryptogenic cerebral palsy.
ELOVL1	0/2	PMID:29496980	Kutkowska-Ka≈∫mierczak	2018	Dominant <i>ELOVL1</i> mutation causes neurological disorder with ichthyotic keratoderma, spasticity, hypomyelination and dysmorphic features.
ELOVL1	0/2	PMID:30487246	Mueller	2019	De novo mutation in <i>ELOVL1</i> causes ichthyosis, <i>acanthosis nigricans</i>, hypomyelination, spastic paraplegia, high frequency deafness and optic atrophy.
ELOVL1	2/2	PMID:35379526	Takahashi	2022	Hypomyelinating spastic dyskinesia and ichthyosis caused by a homozygous splice site mutation leading to exon skipping in ELOVL1.
ELOVL1	0/1	PMID:40070030	Marcoux	2025	Neuroichthyosis With a De Novo Variant c.494C>T in ELOVL1 and Severe Pruritus Relieved by Dupilumab.
SMARCB1	1/1	PMID:34114234	May	2021	Genetic testing in individuals with cerebral palsy.
SMARCB1	1/1	PMID:33528536	Moreno-De-Luca	2021	Molecular Diagnostic Yield of Exome Sequencing in Patients With Cerebral Palsy.
ALDH3A2	0/3	PMID:8528251	De Laurenzi	1996	Sj√∂gren-Larsson syndrome is caused by mutations in the fatty aldehyde dehydrogenase gene.
ALDH3A2	0/24	PMID:9254849	Sill√©n	1997	A missense mutation in the FALDH gene identified in Sj√∂gren-Larsson syndrome patients originating from the northern part of Sweden.
ALDH3A2	0/16	PMID:9829906	Sill√©n	1998	Spectrum of mutations and sequence variants in the FALDH gene in patients with Sj√∂gren-Larsson syndrome.
ALDH3A2	1/1	PMID:30157790	Cho	2018	Neurodegeneration in an adolescent with Sjogren-Larsson syndrome: a decade-long follow-up case report.
ALDH3A2	0/1	PMID:34315315	Warrack	2021	A Neurodegenerative Phenotype Associated With Sj√∂gren-Larsson Syndrome.
ALDH3A2	0/13	PMID:15241804	Carney	2004	Sj√∂gren-Larsson syndrome: seven novel mutations in the fatty aldehyde dehydrogenase gene ALDH3A2.
ALDH3A2	0/2	PMID:15610535	Shibaki	2004	Novel ALDH3A2 heterozygous mutations are associated with defective lamellar granule formation in a Japanese family of Sj√∂gren-Larsson syndrome.
ALDH3A2	0/9	PMID:16536828	Auada	2006	Sj√∂gren-Larsson syndrome in Brazil is caused by a common c.1108-1G-->C splice-site mutation in the ALDH3A2 gene.
ALDH3A2	0/1	PMID:16794583	Sakai	2006	Novel ALDH3A2 heterozygous mutations in a Japanese family with Sj√∂gren-Larsson syndrome.
ALDH3A2	0/2	PMID:17902024	Didona	2007	Novel and recurrent ALDH3A2 mutations in Italian patients with Sj√∂gren-Larsson syndrome.
ALDH3A2	0/2	PMID:20883264	Sakai	2010	An Indian family with Sj√∂gren-Larsson syndrome caused by a novel ALDH3A2 mutation.
ALDH3A2	0/5	PMID:21872273	Sarret	2012	Sj√∂gren-Larsson syndrome: novel mutations in the ALDH3A2 gene in a French cohort.
ALDH3A2	2/2	PMID:24101836	Incecƒ±k	2013	A Turkish family with Sj√∂gren-Larsson syndrome caused by a novel ALDH3A2 mutation.
ALDH3A2	1/1	PMID:25855245	Gaboon	2015	Case of Sj√∂gren-Larsson syndrome with a large deletion in the ALDH3A2 gene confirmed by single nucleotide polymorphism array analysis.
ALDH3A2	0/1	PMID:29071827	Kim	2018	Identification of Homozygous Likely Pathogenic Variant of ALDH3A2 in a Korean Boy with Sj√∂gren-Larsson Syndrome.
ALDH3A2	0/1	PMID:29375833	Taghdiri	2018	Identification of a novel deletion within <i>ALDH3A2 gene in an Iranian Family</i> with Sj√∂gren-Larsson Syndrome.
ALDH3A2	0/35	PMID:31273323	Abdel-Hamid	2019	Phenotypic and mutational spectrum of thirty-five patients with Sj√∂gren-Larsson syndrome: identification of eleven novel ALDH3A2 mutations and founder effects.
ALDH3A2	0/10	PMID:31388754	Amr	2019	Genetic assessment of ten Egyptian patients with Sj√∂gren-Larsson syndrome: expanding the clinical spectrum and reporting a novel ALDH3A2 mutation.
ALDH3A2	0/6	PMID:34082469	Rajeshwari	2021	Novel ALDH3A2 mutations in structural and functional domains of FALDH causing diverse clinical phenotypes in Sj√∂gren-Larsson syndrome patients.
ALDH3A2	0/1	PMID:36030534	Le	2023	Sj√∂gren-Larsson syndrome caused by novel mutations in ALDH3A2 gene.
ALDH3A2	1/1	PMID:34531397	van Eyk	2021	Yield of clinically reportable genetic variants in unselected cerebral palsy by whole genome sequencing.
ALDH3A2	1/1	PMID:33528536	Moreno-De-Luca	2021	Molecular Diagnostic Yield of Exome Sequencing in Patients With Cerebral Palsy.
HACE1	2/2	PMID:33528536	Moreno-De-Luca	2021	Molecular Diagnostic Yield of Exome Sequencing in Patients With Cerebral Palsy.
HACE1	0/8	PMID:26424145	Hollstein	2015	HACE1 deficiency causes an autosomal recessive neurodevelopmental syndrome.
HACE1	0/6	PMID:26437029	Akawi	2015	Discovery of four recessive developmental disorders using probabilistic genotype and phenotype matching among 4,125 families.
HACE1	2/2	PMID:40729784	Sardesai	2025	Yield of Whole Exome Sequencing in Children With Cryptogenic Cerebral Palsy.
HACE1	0/2	PMID:33813722	Sager	2022	HACE1, GLRX5, and ELP2 gene variant cause spastic paraplegies.
HACE1	0/2	PMID:38790209	Usmani	2024	A Missense Variant in <i>HACE1</i> Is Associated with Intellectual Disability, Epilepsy, Spasticity, and Psychomotor Impairment in a Pakistani Kindred.
HACE1	0/1	PMID:36553453	Kovalskaia	2022	Previously Undescribed Gross <i>HACE1</i> Deletions as a Cause of Autosomal Recessive Spastic Paraplegia.
HACE1	0/1	PMID:32225089	Ugarteburu	2020	Physiopathological Bases of the Disease Caused by <i>HACE1</i> Mutations: Alterations in Autophagy, Mitophagy and Oxidative Stress Response.
HACE1	0/1	PMID:29423242	Hariharan	2018	A novel loss-of-function mutation in <i>HACE1</i> is linked to a genetic disorder in a patient from India.
PCDH12	0/6	PMID:27164683	Aran	2016	Loss of function of PCDH12 underlies recessive microcephaly mimicking intrauterine infection.
PCDH12	0/14	PMID:30178464	Guemez-Gamboa	2018	Loss of Protocadherin-12 Leads to Diencephalic-Mesencephalic Junction Dysplasia Syndrome.
PCDH12	2/2	PMID:39119454	√úrel-Demir	2024	Many Faces of Diencephalic-Mesencephalic Junction Dysplasia Syndrome with <i>GSX2</i> and <i>PCDH12</i> Variants.
PCDH12	1/1	PMID:33527719	Mattioli	2021	Ophthalmic phenotypes associated with biallelic loss-of-function PCDH12 variants.
PCDH12	1/1	PMID:29556033	Suzuki-Muromoto	2018	A case of new PCDH12 gene variants presented as dyskinetic cerebral palsy with epilepsy.
PCDH12	0/1	PMID:40073205	Gowda	2025	Clinical and neuroimaging variability in two siblings with a novel PCDH12 variant: a case report.
PCDH12	0/2	PMID:34929393	Accogli	2022	PCDH12 variants are associated with basal ganglia anomalies and exudative vitreoretinopathy.
PCDH12	1/5	PMID:34773825	Fazeli	2022	The phenotypic spectrum of PCDH12 associated disorders - Five new cases and review of the literature.
PCDH12	0/2	PMID:30459466	Vineeth	2019	Homozygous PCDH12 variants result in phenotype of cerebellar ataxia, dystonia, retinopathy, and dysmorphism.
PCDH12	1/1	PMID:34321325	Yechieli	2022	Diagnostic yield of chromosomal microarray and trio whole exome sequencing in cryptogenic cerebral palsy.
TPP1	0/6	PMID:23418007	Sun	2013	Autosomal recessive spinocerebellar ataxia 7 (SCAR7) is caused by variants in TPP1, the gene involved in classic late-infantile neuronal ceroid lipofuscinosis 2 disease (CLN2 disease).
TPP1	0/1	PMID:26224725	Dy	2015	TPP1 deficiency: Rare cause of isolated childhood-onset progressive ataxia.
TPP1	0/30	PMID:33377563	Louren√ßo	2021	Revealing the clinical phenotype of atypical neuronal ceroid lipofuscinosis type 2 disease: Insights from the largest cohort in the world.
TPP1	0/1	PMID:35054396	≈Åugowska	2021	Tripeptidyl Peptidase 1 (TPP1) Deficiency in a 36-Year-Old Patient with Cerebellar-Extrapyramidal Syndrome and Dilated Cardiomyopathy.
TPP1	0/1	PMID:37900245	Liu	2023	Compound heterozygous mutations in tripeptidyl peptidase 1 cause rare autosomal recessive spinocerebellar ataxia type 7: A case report.
TPP1	0/48	PMID:38974612	Olkhovych	2024	The neuronal ceroid lipofuscinosis type 2 - associated variants: An analysis of alterations in the <i>TPP1</i> gene and genotype-phenotype correlation in Ukraine.
TPP1	0/45	PMID:38357261	Vafaei	2024	<i>TPP1</i> Variants in Iranian patients: A Novel Pathogenic Homozygous Variant Causing Neuronal Ceroid Lipofuscinosis 2.
TPP1	0/2	PMID:37922835	Steigerwald	2023	CLN2 disease resulting from a novel homozygous deep intronic splice variant in TPP1 discovered using long-read sequencing.
TPP1	0/1	PMID:36362641	Baranzehi	2022	Identification of a <i>TPP1</i> Q278X Mutation in an Iranian Patient with Neuronal Ceroid Lipofuscinosis 2: Literature Review and Mutations Update.
TPP1	0/1	PMID:36118858	Miao	2022	Case report: Analysis of novel compound heterozygous <i>TPP1</i> variants in a Chinese patient with neuronal ceroid lipofuscinosis type 2.
TPP1	0/1	PMID:34929425	Holla	2022	Spinocerebellar ataxia recessive type 7 due to novel compound heterozygous variants in TPP1: First report from India.
TPP1	0/1	PMID:34126256	Helman	2021	Aberrant splicing and transcriptional activity of TPP1 result in CLN2-like disorder.
TPP1	0/22	PMID:30541466	Sheth	2018	Batten disease: biochemical and molecular characterization revealing novel PPT1 and TPP1 gene mutations in Indian patients.
TPP1	2/2	PMID:33528536	Moreno-De-Luca	2021	Molecular Diagnostic Yield of Exome Sequencing in Patients With Cerebral Palsy.
SLC6A3	2/3	PMID:19478460	Kurian	2009	Homozygous loss-of-function mutations in the gene encoding the dopamine transporter are associated with infantile parkinsonism-dystonia.
SLC6A3	7/11	PMID:21112253	Kurian	2011	Clinical and molecular characterisation of hereditary dopamine transporter deficiency syndrome: an observational cohort and experimental study.
SLC6A3	0/2	PMID:22279524	Puffenberger	2012	Genetic mapping and exome sequencing identify variants associated with five novel diseases.
SLC6A3	1/1	PMID:34797406	Mir	2022	SLC gene mutations and pediatric neurological disorders: diverse clinical phenotypes in a Saudi Arabian population.
SLC6A3	0/8	PMID:24613933	Ng	2014	Dopamine transporter deficiency syndrome: phenotypic spectrum from infancy to adulthood.
SLC6A3	0/1	PMID:30755521	Campbell	2019	Structural, functional, and behavioral insights of dopamine dysfunction revealed by a deletion in <i>SLC6A3</i>.
SLC6A3	0/1	PMID:32077500	Heidari	2020	Homozygous in-frame variant of SCL6A3 causes dopamine transporter deficiency syndrome in a consanguineous family.
SLC6A3	0/1	PMID:25186178	Zemojtel	2014	Effective diagnosis of genetic disease by computational phenotype analysis of the disease-associated genome.
SLC6A3	1/1	PMID:33098801	Zech	2020	Monogenic variants in dystonia: an exome-wide sequencing study.
SLC6A3	1/1	PMID:33528536	Moreno-De-Luca	2021	Molecular Diagnostic Yield of Exome Sequencing in Patients With Cerebral Palsy.
SLC6A3	1/1	PMID:31700678	van Eyk	2019	Targeted resequencing identifies genes with recurrent variation in cerebral palsy.
TUBB2A	4/4	PMID:33528536	Moreno-De-Luca	2021	Molecular Diagnostic Yield of Exome Sequencing in Patients With Cerebral Palsy.
TUBB2A	0/2	PMID:24702957	Cushion	2014	De novo mutations in the beta-tubulin gene TUBB2A cause simplified gyral patterning and infantile-onset epilepsy.
TUBB2A	0/1	PMID:27770045	Rodan	2017	De Novo TUBB2A Variant Presenting With Anterior Temporal Pachygyria.
TUBB2A	0/1	PMID:28840640	Ejaz	2017	De novo pathogenic variant in TUBB2A presenting with arthrogryposis multiplex congenita, brain abnormalities, and severe developmental delay.
TUBB2A	0/3	PMID:33776625	Schmidt	2021	Expanding the Phenotype of <i>TUBB2A</i>-Related Tubulinopathy: Three Cases of a Novel, Heterozygous <i>TUBB2A</i> Pathogenic Variant p.Gly98Arg.
TUBB2A	0/2	PMID:32203252	Cai	2020	De novo mutations of TUBB2A cause infantile-onset epilepsy and developmental delay.
TUBB2A	0/1	PMID:25326637	Lee	2014	Clinical exome sequencing for genetic identification of rare Mendelian disorders.
TUBB2A	0/2	PMID:23361065	Cushion	2013	Overlapping cortical malformations and mutations in TUBB2B and TUBA1A.
TUBB2A	0/12	PMID:32571897	Brock	2021	Defining the phenotypical spectrum associated with variants in <i>TUBB2A</i>.
MECP2	0/3	PMID:10577905	Wan	1999	Rett syndrome and beyond: recurrent spontaneous and familial MECP2 mutations at CpG hotspots.
MECP2	0/2	PMID:10986043	Meloni	2000	A mutation in the rett syndrome gene, MECP2, causes X-linked mental retardation and progressive spasticity in males.
MECP2	0/6	PMID:11007980	Orrico	2000	MECP2 mutation in male patients with non-specific X-linked mental retardation.
MECP2	0/5	PMID:12325019	Winnepenninckx	2002	Identification of a family with nonspecific mental retardation (MRX79) with the A140V mutation in the MECP2 gene: is there a need for routine screening?
MECP2	0/1	PMID:12615169	Moog	2003	Neurodevelopmental disorders in males related to the gene causing Rett syndrome in females (MECP2).
MECP2	0/1	PMID:15689435	Meins	2005	Submicroscopic duplication in Xq28 causes increased expression of the MECP2 gene in a boy with severe mental retardation and features of Rett syndrome.
MECP2	0/13	PMID:16080119	Van Esch	2005	Duplication of the MECP2 region is a frequent cause of severe mental retardation and progressive neurological symptoms in males.
MECP2	0/6	PMID:18985075	Lugtenberg	2009	Structural variation in Xq28: MECP2 duplications in 1% of patients with unexplained XLMR and in 2% of male patients with severe encephalopathy.
MECP2	0/5	PMID:10508514	Amir	1999	Rett syndrome is caused by mutations in X-linked MECP2, encoding methyl-CpG-binding protein 2.
MECP2	0/18	PMID:11746022	Zappella	2001	Preserved speech variants of the Rett syndrome: molecular and clinical analysis.
MECP2	0/1	PMID:11896459	Top√ßu	2002	Somatic mosaicism for a MECP2 mutation associated with classic Rett syndrome in a boy.
MECP2	0/12	PMID:17712354	Hardwick	2007	Delineation of large deletions of the MECP2 gene in Rett syndrome patients, including a familial case with a male proband.
MECP2	0/4	PMID:19365833	Saunders	2009	Novel exon 1 mutations in MECP2 implicate isoform MeCP2_e1 in classical Rett syndrome.
MECP2	2/2	PMID:36988314	Kim	2023	<i>MECP2</i> duplication syndrome initially misdiagnosed as cerebral palsy: a case report.
MECP2	0/137	PMID:39696717	Pehlivan	2024	Structural variant allelic heterogeneity in MECP2 duplication syndrome provides insight into clinical severity and variability of disease expression.
MECP2	0/8	PMID:34271245	Inuzuka	2021	MECP2-related conditions in males: A systematic literature review and 8 additional cases.
MECP2	0/666	PMID:32472557	Wen	2020	MECP2 mutation spectrum and its clinical characteristics in a Chinese cohort.
MECP2	0/3	PMID:32393352	Gu	2020	Three intellectual disability-associated de novo mutations in MECP2 identified by trio-WES analysis.
MECP2	0/8	PMID:24703762	Caumes	2014	Late onset epileptic spasms is frequent in MECP2 gene duplication: electroclinical features and long-term follow-up of 8 epilepsy patients.
MECP2	0/11	PMID:21954873	Corbani	2012	Molecular screening of MECP2 gene in a cohort of Lebanese patients suspected with Rett syndrome: report on a mild case with a novel indel mutation.
MECP2	0/4	PMID:16630165	Bartholdi	2006	Clinical profiles of four patients with Rett syndrome carrying a novel exon 1 mutation or genomic rearrangement in the MECP2 gene.
MECP2	7/7	PMID:33528536	Moreno-De-Luca	2021	Molecular Diagnostic Yield of Exome Sequencing in Patients With Cerebral Palsy.
MECP2	2/2	PMID:30542205	Matthews	2019	Atypical cerebral palsy: genomics analysis enables precision medicine.
MECP2	1/1	PMID:38901369	Srivastava	2024	Cerebral Palsy Phenotypes in Genetic Epilepsies.
DYNC1H1	4/4	PMID:33528536	Moreno-De-Luca	2021	Molecular Diagnostic Yield of Exome Sequencing in Patients With Cerebral Palsy.
DYNC1H1	0/9	PMID:21820100	Weedon	2011	Exome sequencing identifies a DYNC1H1 mutation in a large pedigree with dominant axonal Charcot-Marie-Tooth disease.
DYNC1H1	0/1	PMID:21076407	Vissers	2010	A de novo paradigm for mental retardation.
DYNC1H1	0/1	PMID:22368300	Willemsen	2012	Mutations in DYNC1H1 cause severe intellectual disability with neuronal migration defects.
DYNC1H1	0/9	PMID:23603762	Poirier	2013	Mutations in TUBG1, DYNC1H1, KIF5C and KIF2A cause malformations of cortical development and microcephaly.
DYNC1H1	0/4	PMID:25140959	Jamuar	2014	Somatic mutations in cerebral cortical malformations.
DYNC1H1	0/17	PMID:22459677	Harms	2012	Mutations in the tail domain of DYNC1H1 cause dominant spinal muscular atrophy.
DYNC1H1	0/3	PMID:22847149	Tsurusaki	2012	A DYNC1H1 mutation causes a dominant spinal muscular atrophy with lower extremity predominance.
DYNC1H1	4/47	PMID:38848546	M√∂ller	2025	The expanding clinical and genetic spectrum of DYNC1H1-related disorders.
DYNC1H1	0/15	PMID:36175372	Liu	2023	DYNC1H1-related epilepsy: Genotype-phenotype correlation.
DYNC1H1	0/1	PMID:35099838	Su	2022	De novo DYNC1H1 mutation causes infantile developmental and epileptic encephalopathy with brain malformations.
DYNC1H1	0/34	PMID:38953796	Cuccurullo	2024	Clinical features and genotype-phenotype correlations in epilepsy patients with de novo DYNC1H1 variants.
DYNC1H1	0/1	PMID:34535505	Mentis	2022	A novel variant in <i>DYNC1H1</i> could contribute to human amyotrophic lateral sclerosis-frontotemporal dementia spectrum.
DYNC1H1	0/4	PMID:37903666	Wu	2024	DYNC1H1 variants associated with infant-onset epilepsy without neurodevelopmental disorders.
DYNC1H1	0/21	PMID:32947049	Viollet	2020	A novel pathogenic variant in DYNC1H1 causes various upper and lower motor neuron anomalies.
DYNC1H1	0/10	PMID:32788638	Becker	2020	The clinical-phenotype continuum in DYNC1H1-related disorders-genomic profiling and proposal for a novel classification.
DYNC1H1	0/4	PMID:36882741	Mei	2023	Muscle and bone characteristics of a Chinese family with spinal muscular atrophy, lower extremity predominant 1 (SMALED1) caused by a novel missense DYNC1H1 mutation.
DYNC1H1	0/1	PMID:34786417	Ding	2021	Missense mutation in <i>DYNC1H1</i> gene caused psychomotor developmental delay and muscle weakness: A case report.
DYNC1H1	0/1	PMID:37181555	Ge	2023	Case report: Genotype and phenotype of <i>DYNC1H1</i>-related malformations of cortical development: a case report and literature review.
DYNC1H1	0/1	PMID:36636459	Chung	2023	<i>DYNC1H1</i> variant associated with epilepsy: Expanding the phenotypic spectrum.
DYNC1H1	0/5	PMID:34803881	Yang	2021	<i>De Novo</i> Variants in the <i>DYNC1H1</i> Gene Associated With Infantile Spasms.
DYNC1H1	0/5	PMID:26100331	Strickland	2015	Mutation screen reveals novel variants and expands the phenotypes associated with DYNC1H1.
DYNC1H1	0/2	PMID:35899263	Li	2022	Expanding the Phenotypic and Genetic Spectrum of Neuromuscular Diseases Caused by <i>DYNC1H1</i> Mutations.
DYNC1H1	0/2	PMID:34092403	Matsumoto	2021	Two cases of DYNC1H1 mutations with intractable epilepsy.
DYNC1H1	0/4	PMID:32656949	Amabile	2020	DYNC1H1-related disorders: A description of four new unrelated patients and a comprehensive review of previously reported variants.
DYNC1H1	0/1	PMID:28325891	Lin	2017	Whole-exome sequencing identifies a novel de novo mutation in DYNC1H1 in epileptic encephalopathies.
DYNC1H1	0/1	PMID:35606327	Fern√°ndez Perrone	2022	DYNC1H1 de novo mutation, spinal muscular atrophy and attention problems.
DYNC1H1	0/6	PMID:25512093	Peeters	2015	Novel mutations in the DYNC1H1 tail domain refine the genetic and clinical spectrum of dyneinopathies.
DYNC1H1	0/3	PMID:37395972	Lee	2023	Expanding the phenotype of DYNC1H1-associated diseases with a rare variant resulting in spinal muscular atrophy with lower extremity predominance (SMA-LED) and upper motor neuron signs.
DYNC1H1	0/1	PMID:29306600	Das	2018	A missense mutation in DYNC1H1 gene causing spinal muscular atrophy - Lower extremity, dominant.
DYNC1H1	0/1	PMID:36537327	Kenney	2023	Ocular manifestations in a 2 year-old patient with a DYNC1H1 mutation.
DYNC1H1	0/1	PMID:27331017	Hertecant	2016	A novel de novo mutation in DYNC1H1 gene underlying malformation of cortical development and cataract.
DYNC1H1	0/1	PMID:27754416	Gelineau-Morel	2016	Congenital Cataracts and Gut Dysmotility in a DYNC1H1 Dyneinopathy Patient.
DYNC1H1	0/12	PMID:28554554	Beecroft	2017	Expanding the phenotypic spectrum associated with mutations of DYNC1H1.
DYNC1H1	0/30	PMID:25609763	Scoto	2015	Novel mutations expand the clinical spectrum of DYNC1H1-associated spinal muscular atrophy.
DYNC1H1	0/1	PMID:25484024	Punetha	2015	Exome Sequencing Identifies DYNC1H1 Variant Associated With Vertebral Abnormality and Spinal Muscular Atrophy With Lower Extremity Predominance.
DYNC1H1	0/2	PMID:24307404	Fiorillo	2014	Novel dynein DYNC1H1 neck and motor domain mutations link distal spinal muscular atrophy and abnormal cortical development.
DYNC1H1	0/1	PMID:40047846	Zuev	2025	[A variant of p.Arg1623Gln of the DYNC1H1 gene in a patient with corpus callosum agenesis, polydactyly, mental development disorder, and neuromuscular system disorders].
DYNC1H1	0/1	PMID:39834654	Phitsanuwong	2025	Favorable response to ketogenic diet therapy in a patient with <i>DYNC1H1</i>-related epilepsy.
DYNC1H1	0/1	PMID:27066557	Niu	2015	A novel DYNC1H1 mutation causing spinal muscular atrophy with lower extremity predominance.
DYNC1H1	0/2	PMID:34368388	Derksen	2021	A Novel <i>De Novo</i> Variant in <i>DYNC1H1</i> Causes Spinal Muscular Atrophy Lower Extremity Predominant in Identical Twins: A Case Report.
DYNC1H1	0/4	PMID:39631264	Guti√©rrez-Delicado	2025	Anatomo-Electro-Clinical Phenotypes in Children With Epilepsy and DYNC1H1 Mutations.
DYNC1H1	0/4	PMID:30122514	Chan	2018	A recurrent de novo DYNC1H1 tail domain mutation causes spinal muscular atrophy with lower extremity predominance, learning difficulties and mild brain abnormality.
DYNC1H1	0/2	PMID:28193117	Chen	2017	Exome Sequencing Identifies De Novo DYNC1H1 Mutations Associated With Distal Spinal Muscular Atrophy and Malformations of Cortical Development.
DYNC1H1	0/1	PMID:29243232	Szcza≈Çuba	2018	A de novo loss-of-function DYNC1H1 mutation in a patient with parkinsonian features and a favourable response to levodopa.
DYNC1H1	0/2	PMID:28395088	Laquerriere	2017	Neuropathological Hallmarks of Brain Malformations in Extreme Phenotypes Related to DYNC1H1 Mutations.
ASXL1	1/1	PMID:30542205	Matthews	2019	Atypical cerebral palsy: genomics analysis enables precision medicine.
ASXL1	3/3	PMID:33528536	Moreno-De-Luca	2021	Molecular Diagnostic Yield of Exome Sequencing in Patients With Cerebral Palsy.
ASXL1	0/7	PMID:21706002	Hoischen	2011	De novo nonsense mutations in ASXL1 cause Bohring-Opitz syndrome.
ASXL1	0/2	PMID:22419483	Magini	2012	Two novel patients with Bohring-Opitz syndrome caused by de novo ASXL1 mutations.
ASXL1	0/1	PMID:31692235	Leon	2020	Extending the phenotypic spectrum of Bohring-Opitz syndrome: Mild case confirmed by functional studies.
ASXL1	2/8	PMID:38027485	Ayoub	2023	Examining the neurodevelopmental and motor phenotypes of Bohring-Opitz syndrome (ASXL1) and Bainbridge-Ropers syndrome (ASXL3).
ASXL1	0/1	PMID:26768331	Urreizti	2016	Screening of CD96 and ASXL1 in 11 patients with Opitz C or Bohring-Opitz syndromes.
ASXL1	0/1	PMID:28229513	Carlston	2017	Pathogenic ASXL1 somatic variants in reference databases complicate germline variant interpretation for Bohring-Opitz Syndrome.
ASXL1	0/1	PMID:26364555	Dangiolo	2015	Bohring-Opitz syndrome (BOS) with a new ASXL1 pathogenic variant: Review of the most prevalent molecular and phenotypic features of the syndrome.
ASXL1	0/1	PMID:35119035	Wang	2022	Bohring-Opitz syndrome caused by a novel ASXL1 mutation (c.3762delT) in an IVF baby: A case report.
ASXL1	0/1	PMID:34527642	Zhao	2021	A <i>de novo</i> Variant of <i>ASXL1</i> Is Associated With an Atypical Phenotype of Bohring-Opitz Syndrome: Case Report and Literature Review.
ASXL1	0/2	PMID:33529703	Zhao	2021	Novel truncating mutations in ASXL1 identified in two boys with Bohring-Opitz syndrome.
ASXL1	0/3	PMID:23704076	Avila	2013	Delineation of a new chromosome 20q11.2 duplication syndrome including the ASXL1 gene.
ASXL1	0/1	PMID:27043953	Arunachal	2016	A novel de-novo frameshift mutation of the ASXL1 gene in a classic case of Bohring-Opitz syndrome.
ASXL1	0/1	PMID:39423952	Arioka	2024	ASXL1-related Bohring-Optiz syndrome complicated by persistent neonatal pulmonary hypertension and abnormal alveoli formation.
ASXL1	0/1	PMID:30147881	Urreizti	2018	The <i>ASXL1</i> mutation p.Gly646Trpfs*12 found in a Turkish boy with Bohring-Opitz Syndrome.
PDGFRB	0/3	PMID:33450762	Bredrup	2021	Temperature-dependent autoactivation associated with clinical variability of PDGFRB Asn666 substitutions.
PDGFRB	0/13	PMID:23255827	Nicolas	2013	Mutation of the PDGFRB gene as a cause of idiopathic basal ganglia calcification.
PDGFRB	0/1	PMID:25454926	Takenouchi	2015	Novel overgrowth syndrome phenotype due to recurrent de novo PDGFRB mutation.
PDGFRB	0/2	PMID:28639748	Minatogawa	2017	Expansion of the phenotype of Kosaki overgrowth syndrome.
PDGFRB	0/2	PMID:33382209	Takenouchi	2021	Progressive cerebral and coronary aneurysms in the original two patients with Kosaki overgrowth syndrome.
PDGFRB	0/24	PMID:29226947	Gawli≈Ñski	2018	Phenotype expansion and development in Kosaki overgrowth syndrome.
PDGFRB	0/11	PMID:23731537	Cheung	2013	A recurrent PDGFRB mutation causes familial infantile myofibromatosis.
PDGFRB	0/11	PMID:23731542	Martignetti	2013	Mutations in PDGFRB cause autosomal-dominant infantile myofibromatosis.
PDGFRB	0/4	PMID:26279204	Johnston	2015	A Point Mutation in PDGFRB Causes Autosomal-Dominant Penttinen Syndrome.
PDGFRB	0/2	PMID:30573803	Bredrup	2019	A tyrosine kinase-activating variant Asn666Ser in PDGFRB causes a progeria-like condition in the severe end of Penttinen syndrome.
PDGFRB	0/1	PMID:38859923	Cao	2024	Case report: Primary familial brain calcification associated with a rare <i>PDGFRB</i> variant, coexisting with nontraumatic osteonecrosis of the femoral head.
PDGFRB	0/4	PMID:38374928	Howaldt	2024	Corneal Infantile Myofibromatosis Caused by¬†Novel Activating Imatinib-Responsive Variants in <i>PDGFRB</i>.
PDGFRB	0/5	PMID:37934158	Gladkauskas	2023	Corneal Vascularization Associated With a Novel PDGFRB Variant.
PDGFRB	0/1	PMID:37780723	Al Ali	2023	A case report of a patient with primary familial brain calcification with a <i>PDGFRB</i> genetic variant.
PDGFRB	0/2	PMID:35221873	Mutlu Albayrak	2022	Kosaki Overgrowth Syndrome: Report of a Family with a Novel <i>PDGFRB</i> Variant.
PDGFRB	0/1	PMID:34708400	Hern√°ndez Dorronsoro	2022	Kosaki overgrowth syndrome due to a novel de novo PDGFRB variant.
PDGFRB	0/2	PMID:34494111	Lenglez	2022	Distinct functional classes of PDGFRB pathogenic variants in primary familial brain calcification.
PDGFRB	0/1	PMID:33793087	Sun	2021	Severe brain calcification and migraine headache caused by SLC20A2 and PDGFRB heterozygous mutations in a five-year-old Chinese girl.
PDGFRB	0/5	PMID:30979360	Mathorne	2019	A novel PDGFRB sequence variant in a family with a mild form of primary familial brain calcification: a case report and a review of the literature.
PDGFRB	0/1	PMID:29944170	Zhang	2018	Premature Aging Syndrome, Penttinen Type: Report of a Chinese Case with a PDGFRB Mutation.
PDGFRB	0/3	PMID:28298627	Wang	2017	Novel mutations of PDGFRB cause primary familial brain calcification in Chinese families.
PDGFRB	1/1	PMID:34531397	van Eyk	2021	Yield of clinically reportable genetic variants in unselected cerebral palsy by whole genome sequencing.
SLC9A6	0/8	PMID:18342287	Gilfillan	2008	SLC9A6 mutations cause X-linked mental retardation, microcephaly, epilepsy, and ataxia, a phenotype mimicking Angelman syndrome.
SLC9A6	0/2	PMID:19377476	Tarpey	2009	A systematic, large-scale resequencing screen of X-chromosome coding exons in mental retardation.
SLC9A6	0/14	PMID:25044251	Pescosolido	2014	Genetic and phenotypic diversity of NHE6 mutations in Christianson syndrome.
SLC9A6	0/4	PMID:22931061	Riess	2013	Novel SLC9A6 mutations in two families with Christianson syndrome.
SLC9A6	0/3	PMID:34797406	Mir	2022	SLC gene mutations and pediatric neurological disorders: diverse clinical phenotypes in a Saudi Arabian population.
SLC9A6	0/44	PMID:39237363	Kavanaugh	2024	Christianson syndrome across the lifespan: genetic mutations and longitudinal study in children, adolescents, and adults.
SLC9A6	0/3	PMID:37794328	Hussain	2023	Structural and functional implications of SLC13A3 and SLC9A6 mutations: an in silico approach to understanding intellectual disability.
SLC9A6	0/1	PMID:37213903	Dong	2023	Clinical and genetic analysis of Christianson syndrome caused by variant of <i>SLC9A6</i>: case report and literature review.
SLC9A6	0/2	PMID:35334527	Petraitytƒó	2022	Donor Splice Site Variant in <i>SLC9A6</i> Causes Christianson Syndrome in a Lithuanian Family: A Case Report.
SLC9A6	0/1	PMID:35095740	Liu	2021	Case Report: Novel <i>SLC9A6</i> Splicing Variant in a Chinese Boy With Christianson Syndrome With Electrical Status Epilepticus During Sleep.
SLC9A6	0/1	PMID:34987551	Lan	2021	Case Report: Christianson Syndrome Caused by <i>SLC9A6</i> Mutation: From Case to Genotype-Phenotype Analysis.
SLC9A6	0/1	PMID:34791706	Zhang	2022	Christianson syndrome: A novel splicing variant of SLC9A6 causes exon skipping in a Chinese boy and a literature review.
SLC9A6	0/2	PMID:31879735	Ikeda	2020	Epilepsy in Christianson syndrome: Two cases of Lennox-Gastaut syndrome and a review of literature.
SLC9A6	0/1	PMID:30937176	Ieda	2019	A novel splicing mutation in <i>SLC9A6</i> in a boy with Christianson syndrome.
SLC9A6	0/1	PMID:30296617	Ilie	2019	A potential gain-of-function variant of SLC9A6 leads to endosomal alkalinization and neuronal atrophy associated with Christianson Syndrome.
SLC9A6	0/1	PMID:29388391	Weitensteiner	2018	Exome sequencing in syndromic brain malformations identifies novel mutations in ACTB, and SLC9A6, and suggests BAZ1A as a new candidate gene.
SLC9A6	0/1	PMID:29275387	Padmanabha	2017	Syndrome of X linked intellectual disability, epilepsy, progressive brain atrophy and large head associated with <i>SLC9A6</i> mutation.
SLC9A6	0/3	PMID:27256868	Masurel-Paulet	2016	A new family with an SLC9A6 mutation expanding the phenotypic spectrum of Christianson syndrome.
SLC9A6	0/1	PMID:27123481	Cardon	2016	Exonic deletion of SLC9A9 in autism with epilepsy.
SLC9A6	0/1	PMID:24630051	Zanni	2014	A novel mutation in the endosomal Na+/H+ exchanger NHE6 (SLC9A6) causes Christianson syndrome with electrical status epilepticus during slow-wave sleep (ESES).
SLC9A6	0/1	PMID:22541666	Mignot	2013	Novel mutation in SLC9A6 gene in a patient with Christianson syndrome and retinitis pigmentosum.
SLC9A6	0/1	PMID:21932316	Tzschach	2011	Christianson syndrome in a patient with an interstitial Xq26.3 deletion.
SLC9A6	0/1	PMID:21812100	Takahashi	2011	A loss-of-function mutation in the SLC9A6 gene causes X-linked mental retardation resembling Angelman syndrome.
SLC9A6	0/6	PMID:20395263	Garbern	2010	A mutation affecting the sodium/proton exchanger, SLC9A6, causes mental retardation with tau deposition.
SLC9A6	0/1	PMID:19471312	Fichou	2009	Mutation in the SLC9A6 gene is not a frequent cause of sporadic Angelman-like syndrome.
SLC9A6	1/1	PMID:33098801	Zech	2020	Monogenic variants in dystonia: an exome-wide sequencing study.
RNASEH2B	0/12	PMID:16845400	Crow	2006	Mutations in genes encoding ribonuclease H2 subunits cause Aicardi-Gouti√®res syndrome and mimic congenital viral brain infection.
RNASEH2B	0/2	PMID:25243380	Crow	2014	Mutations in ADAR1, IFIH1, and RNASEH2B presenting as spastic paraplegia.
RNASEH2B	0/17	PMID:15908569	Ali	2006	A second locus for Aicardi-Goutieres syndrome at chromosome 13q14-21.
RNASEH2B	0/3	PMID:30826161	Tonduti	2019	Spontaneous MRI improvement and absence of cerebral calcification in Aicardi-Gouti√®res syndrome: Diagnostic and disease-monitoring implications.
RNASEH2B	0/7	PMID:39890436	Ouhenach	2025	The c.529G>A (p.Ala177Thr) RNASEH2B Gene Pathogenic Variant as a First-Line Genetic Test for Aicardi-Gouti√®res Syndrome: A Case Series of Four Moroccan Families.
RNASEH2B	2/2	PMID:33967934	Beysen	2021	Genetic Testing Contributes to Diagnosis in Cerebral Palsy: Aicardi-Gouti√®res Syndrome as an Example.
RNASEH2B	0/2	PMID:40302656	Abdel-Salam	2025	New Phenotypes Associated With Pathogenic RNASEH2B and SAMHD1 Variants.
RNASEH2B	0/9	PMID:39470906	Khalilian	2025	An overview of genetic mutations in Aicardi-Gouti√®res syndrome in Iranian population.
RNASEH2B	0/50	PMID:39332260	Peixoto de Barcelos	2024	Systemic complications of Aicardi Gouti√®res syndrome using real-world data.
RNASEH2B	0/1	PMID:39183359	Shibata	2024	A case of severe Aicardi-Gouti√®res syndrome with a homozygous RNASEH2B intronic variant.
RNASEH2B	0/8	PMID:38368708	de Barcelos	2024	Systematic analysis of genotype-phenotype variability in siblings with Aicardi Gouti√®res Syndrome (AGS).
RNASEH2B	0/1	PMID:38229641	Agarwal	2023	<i>RNASEH2B</i> Pathogenic Mutation Presenting with Pure, Apparently Non-Progressive Hereditary Spastic Paraparesis.
RNASEH2B	0/1	PMID:37534202	Galli	2023	Treatment response to Janus kinase inhibitor in a child affected by Aicardi-Gouti√®res syndrome.
RNASEH2B	0/1	PMID:36775013	Leung	2023	Molecular characterization of an intronic RNASEH2B variant in a patient with Aicardi-Gouti√®res syndrome.
RNASEH2B	0/3	PMID:35551623	Wang	2022	Analysis of clinical characteristics of children with Aicardi-Goutieres syndrome in China.
RNASEH2B	0/1	PMID:33981319	Garau	2021	Case Report: Novel Compound Heterozygous <i>RNASEH2B</i> Mutations Cause Aicardi-Gouti√®res Syndrome.
RNASEH2B	4/33	PMID:33307271	Piccoli	2021	Late-Onset Aicardi-Gouti√®res Syndrome: A Characterization of Presenting Clinical Features.
RNASEH2B	3/6	PMID:32258229	Videira	2020	Diagnosis of Aicardi-Gouti√®res Syndrome in Adults: A Case Series.
RNASEH2B	0/1	PMID:31920009	Lambe	2020	Relapsing-remitting clinical course expands the phenotype of Aicardi-Gouti√®res syndrome.
RNASEH2B	0/1	PMID:30223285	Spagnoli	2018	RNASEH2B Pathogenic Gene Variant in Uncomplicated Hereditary Spastic Paraplegia: Report of a New Patient.
RNASEH2B	0/13	PMID:29239743	Al Mutairi	2018	Phenotypic and Molecular Spectrum of Aicardi-Gouti√®res Syndrome: A Study of 24 Patients.
RNASEH2B	0/2	PMID:28332073	Abdel-Salam	2017	Aicardi-Gouti√®res syndrome: unusual neuro-radiological manifestations.
RNASEH2B	0/4	PMID:22882256	Ostergaard	2012	A novel RNASEH2B splice site mutation responsible for Aicardi-Goutieres syndrome in the Faroe Islands.
RNASEH2B	1/47	PMID:17846997	Rice	2007	Clinical and molecular phenotype of Aicardi-Goutieres syndrome.
RNASEH2B	3/3	PMID:33528536	Moreno-De-Luca	2021	Molecular Diagnostic Yield of Exome Sequencing in Patients With Cerebral Palsy.
RNASEH2B	1/1	PMID:33177673	Rosello	2021	Hidden etiology of cerebral palsy: genetic and clinical heterogeneity and efficient diagnosis by next-generation sequencing.
KCNQ2	0/2	PMID:9425895	Singh	1998	A novel potassium channel gene, KCNQ2, is mutated in an inherited epilepsy of newborns.
KCNQ2	0/5	PMID:11572947	Dedek	2001	Myokymia and neonatal epilepsy caused by a mutation in the voltage sensor of the KCNQ2 K+ channel.
KCNQ2	0/1	PMID:17872363	Wuttke	2007	Peripheral nerve hyperexcitability due to dominant-negative KCNQ2 mutations.
KCNQ2	0/4	PMID:17675531	Heron	2007	Deletions or duplications in KCNQ2 can cause benign familial neonatal seizures.
KCNQ2	0/2	PMID:12742592	Dedek	2003	Neonatal convulsions and epileptic encephalopathy in an Italian family with a missense mutation in the fifth transmembrane region of KCNQ2.
KCNQ2	0/8	PMID:22275249	Weckhuysen	2012	KCNQ2 encephalopathy: emerging phenotype of a neonatal epileptic encephalopathy.
KCNQ2	0/3	PMID:22926866	Saitsu	2012	Whole exome sequencing identifies KCNQ2 mutations in Ohtahara syndrome.
KCNQ2	0/12	PMID:23621294	Kato	2013	Clinical spectrum of early onset epileptic encephalopathies caused by KCNQ2 mutation.
KCNQ2	1/1	PMID:33557955	Garc√≠a-Hern√°ndez	2021	Pathogenic convergence of CNVs in genes functionally associated to a severe neuromotor developmental delay syndrome.
KCNQ2	1/1	PMID:32585800	Lazo	2020	Novel Dominant KCNQ2 Exon 7 Partial In-Frame Duplication in a Complex Epileptic and Neurodevelopmental Delay Syndrome.
KCNQ2	1/1	PMID:28655139	Saviola	2018	Diagnostic work-up and rehabilitation of cerebral visual impairment in infancy: A case of epileptic perinatal encephalopathy due to KCNQ2-related channelopathy.
KCNQ2	0/1	PMID:40342533	Yang	2025	A case of early epileptic encephalopathy caused by new mutation at W218C in <i>KCNQ2</i> and review literature.
KCNQ2	0/3	PMID:39796146	Talarico	2024	Novel <i>KCNQ2</i> Variants Related to a Variable Phenotypic Spectrum Ranging from Epilepsy with Auditory Features to Severe Developmental and Epileptic Encephalopathies.
KCNQ2	0/2	PMID:39227335	Lee	2024	Genetic Diagnosis in Neonatal Encephalopathy With Hypoxic Brain Damage Using Targeted Gene Panel Sequencing.
KCNQ2	0/23	PMID:39141400	Yu	2024	Clinical and genetic analysis of 23 Chinese children with epilepsy associated with KCNQ2 gene mutations.
KCNQ2	0/1	PMID:38880853	Wang	2024	Novel KCNQ2 missense variant expands the genotype spectrum of DEE7.
KCNQ2	0/18	PMID:38814296	Cao	2024	Clinical and genetic analysis of 18 patients with <i>KCNQ2 </i>mutations from South China.
KCNQ2	0/3	PMID:38241158	Bayat	2024	Phenotypic and functional assessment of two novel KCNQ2 gain-of-function variants Y141N and G239S and effects of amitriptyline treatment.
KCNQ2	7/7	PMID:33528536	Moreno-De-Luca	2021	Molecular Diagnostic Yield of Exome Sequencing in Patients With Cerebral Palsy.
KCNQ2	0/12	PMID:37497102	Ye	2023	Clinical analysis and functional characterization of KCNQ2-related developmental and epileptic encephalopathy.
KCNQ2	0/80	PMID:36989566	Cossu	2023	Clinical characteristics of 80 subjects with KCNQ2-related encephalopathy: Results from a family-driven survey.
KCNQ2	0/1	PMID:36934001	Zhang	2024	Biallelic variants of KCNQ2 in early infantile developmental and epileptic encephalopathy.
KCNQ2	0/9	PMID:36849527	Chokvithaya	2023	Nine patients with KCNQ2-related neonatal seizures and functional studies of two missense variants.
KCNQ2	0/1	PMID:36631315	Kawano	2023	Skeletal anomaly and opisthotonus in early-onset epileptic encephalopathy with KCNQ2 abnormality.
KCNQ2	0/4	PMID:35906921	Chen	2022	Pyridoxine-responsive KCNQ2 epileptic encephalopathy: Additional cases and literature review.
KCNQ2	0/15	PMID:35780567	Miceli	2022	KCNQ2 R144 variants cause neurodevelopmental disability with language impairment and autistic features without neonatal seizures through a gain-of-function mechanism.
KCNQ2	0/1	PMID:35645364	Siracusano	2022	Autism Spectrum Disorder and a De Novo Kcnq2 Gene Mutation: A Case Report.
KCNQ2	0/30	PMID:35557555	Xiao	2022	Clinical Study of 30 Novel <i>KCNQ2</i> Variants/Deletions in <i>KCNQ2</i>-Related Disorders.
KCNQ2	0/2	PMID:35401395	Amore	2022	KCNQ2-Related Neonatal Epilepsy Treated With Vitamin B6: A Report of Two Cases and Literature Review.
KCNQ2	0/1	PMID:35247435	Xiong	2022	A novel KCNQ2 missense variant in non-syndromic intellectual disability causes mild gain-of-function of Kv7.2 channel.
KCNQ2	0/13	PMID:33811133	Boets	2022	Adult phenotype of <i>KCNQ2</i> encephalopathy.
KCNQ2	0/4	PMID:33754465	Mary	2021	Pathogenic variants in KCNQ2 cause intellectual deficiency without epilepsy: Broadening the phenotypic spectrum of a potassium channelopathy.
KCNQ2	0/1	PMID:32942014	Soldovieri	2020	Gabapentin treatment in a patient with KCNQ2 developmental epileptic encephalopathy.
KCNQ2	0/13	PMID:32917465	Kim	2021	Clinical characteristics of KCNQ2 encephalopathy.
KCNQ2	0/1	PMID:32362866	Geng	2020	KCNQ2-Neonatal Epileptic Encephalopathy Complicated by Ventricular Tachycardia: A Case Report.
KCNQ2	0/1	PMID:31972370	Vetri	2020	A de novo heterozygous mutation in KCNC2 gene implicated in severe developmental and epileptic encephalopathy.
KCNQ2	0/1	PMID:31951342	Benetou	2019	A novel de novo KCNQ2 mutation in a child with treatmentresistant early-onset epileptic encephalopathy.
KCNQ2	0/7	PMID:31199083	Lee	2019	KCNQ2 mutations in childhood nonlesional epilepsy: Variable phenotypes and a novel mutation in a case series.
KCNQ2	0/7	PMID:31152295	Fang	2019	KCNQ2 related early-onset epileptic encephalopathies in Chinese children.
KCNQ2	0/1	PMID:30530441	Freibauer	2018	KCNQ2 mutation in an infant with encephalopathy of infancy with migrating focal seizures.
KCNQ2	0/1	PMID:29687029	Duan	2018	De Novo KCNQ2 Mutation in One Case of Epilepsy of Infancy With Migrating Focal Seizures That Evolved to Infantile Spasms.
KCNQ2	0/1	PMID:28728838	Spagnoli	2018	KCNQ2 encephalopathy: A case due to a de novo deletion.
KCNQ2	0/1	PMID:28687180	Kojima	2018	A patient with early myoclonic encephalopathy (EME) with a de novo KCNQ2 mutation.
KCNQ2	0/6	PMID:28602030	Hewson	2017	Variable expressivity of a likely pathogenic variant in KCNQ2 in a three-generation pedigree presenting with intellectual disability with childhood onset seizures.
KCNQ2	0/8	PMID:28503627	Al Yazidi	2017	Two Novel <i>KCNQ2</i> Mutations in 2 Families With Benign Familial Neonatal Convulsions.
KCNQ2	0/4	PMID:28038823	Lee	2017	A KCNQ2 E515D mutation associated with benign familial neonatal seizures and continuous spike and waves during slow-wave sleep syndrome in Taiwan.
KCNQ2	0/4	PMID:27861786	Millichap	2017	Infantile spasms and encephalopathy without preceding neonatal seizures caused by KCNQ2 R198Q, a gain-of-function variant.
KCNQ2	0/23	PMID:27602407	Millichap	2016	KCNQ2 encephalopathy: Features, mutational hot spots, and ezogabine treatment of 11 patients.
KCNQ2	1/13	PMID:27535030	Hortig√ºela	2017	Clinical and genetic features of 13 Spanish patients with KCNQ2 mutations.
KCNQ2	0/27	PMID:25982755	Grinton	2015	Familial neonatal seizures in 36 families: Clinical and genetic features correlate with outcome.
KCNQ2	0/1	PMID:25092550	Samanta	2015	Myoclonic epilepsy evolved into West syndrome: a patient with a novel de novo KCNQ2 mutation.
KCNQ2	0/17	PMID:24107868	Weckhuysen	2013	Extending the KCNQ2 encephalopathy spectrum: clinical and neuroimaging findings in 17 patients.
KCNQ2	0/16	PMID:23692823	Milh	2013	Similar early characteristics but variable neurological outcome of patients with a de novo mutation of KCNQ2.
KCNQ2	0/12	PMID:23621294	Kato	2013	Clinical spectrum of early onset epileptic encephalopathies caused by KCNQ2 mutation.
KCNQ2	0/8	PMID:22275249	Weckhuysen	2012	KCNQ2 encephalopathy: emerging phenotype of a neonatal epileptic encephalopathy.
KCNQ2	0/5	PMID:20119593	Yum	2010	The first Korean case of KCNQ2 mutation in a family with benign familial neonatal convulsions.
KCNQ2	0/1	PMID:18640800	Ishii	2009	A de novo KCNQ2 mutation detected in non-familial benign neonatal convulsions.
KCNQ2	0/2	PMID:18353052	Sadewa	2008	Germ-line mutation of KCNQ2, p.R213W, in a Japanese family with benign familial neonatal convulsion.
KCNQ2	0/17	PMID:16691402	Zhou	2006	Infantile seizures and other epileptic phenotypes in a Chinese family with a missense mutation of KCNQ2.
KCNQ2	0/13	PMID:16686649	de Haan	2006	A novel splicing mutation in KCNQ2 in a multigenerational family with BFNC followed for 25 years.
KCNQ2	0/4	PMID:15596769	Claes	2004	De novo KCNQ2 mutations in patients with benign neonatal seizures.
TMEM67	1/1	PMID:30542205	Matthews	2019	Atypical cerebral palsy: genomics analysis enables precision medicine.
TMEM67	1/1	PMID:32000717	Bui	2020	Novel compound heterozygous TMEM67 variants in a Vietnamese family with Joubert syndrome: a case report.
TMEM67	0/5	PMID:17160906	Baala	2007	The Meckel-Gruber syndrome gene, MKS3, is mutated in Joubert syndrome.
TMEM67	0/5	PMID:19508969	Otto	2009	Hypomorphic mutations in meckelin (MKS3/TMEM67) cause nephronophthisis with liver fibrosis (NPHP11).
TMEM67	0/1	PMID:21633164	Dafinger	2011	Mutations in KIF7 link Joubert syndrome with Sonic Hedgehog signaling and microtubule dynamics.
TMEM67	0/1	PMID:37910852	Kozina	2023	A case of Joubert syndrome caused by novel compound heterozygous variants in the <i>TMEM67</i> gene.
TMEM67	0/24	PMID:28719906	Dehghani	2017	A Common Ancestral Asn242Ser Mutation in TMEM67 Identified in Multiple Iranian Families with Joubert Syndrome.
TMEM67	0/7	PMID:27434533	Suzuki	2016	Molecular genetic analysis of 30 families with Joubert syndrome.
TMEM67	1/1	PMID:30455918	Huynh	2018	Missense variants in <i>TMEM67</i> in a patient with Joubert syndrome.
TMEM67	0/1	PMID:28508964	Komatsu	2016	TMEM67 mutations found in a case of Joubert syndrome with renal hypodysplasia.
TMEM67	0/2	PMID:34356094	Stembalska	2021	Prenatal Versus Postnatal Diagnosis of Meckel-Gruber and Joubert Syndrome in Patients with <i>TMEM67</i> Mutations.
TMEM67	0/8	PMID:19508969	Otto	2009	Hypomorphic mutations in meckelin (MKS3/TMEM67) cause nephronophthisis with liver fibrosis (NPHP11).
TMEM67	0/15	PMID:23559409	Halbritter	2013	Identification of 99 novel mutations in a worldwide cohort of 1,056 patients with a nephronophthisis-related ciliopathy.
TMEM67	0/26	PMID:21866095	Chaki	2011	Genotype-phenotype correlation in 440 patients with NPHP-related ciliopathies.
TMEM67	0/23	PMID:20232449	Iannicelli	2010	Novel TMEM67 mutations and genotype-phenotype correlates in meckelin-related ciliopathies.
TMEM67	0/1	PMID:29891882	Brancati	2018	Biallelic variants in the ciliary gene TMEM67 cause RHYNS syndrome.
TMEM67	0/1	PMID:28860541	Lee	2017	Functional validation of novel MKS3/TMEM67 mutations in COACH syndrome.
DOCK6	0/2	PMID:21820096	Shaheen	2011	Recessive mutations in DOCK6, encoding the guanidine nucleotide exchange factor DOCK6, lead to abnormal actin cytoskeleton organization and Adams-Oliver syndrome.
DOCK6	0/2	PMID:23522784	Shaheen	2013	Mutations in EOGT confirm the genetic heterogeneity of autosomal-recessive Adams-Oliver syndrome.
DOCK6	0/1	PMID:25132448	Stittrich	2014	Mutations in NOTCH1 cause Adams-Oliver syndrome.
DOCK6	3/10	PMID:25824905	Sukalo	2015	DOCK6 mutations are responsible for a distinct autosomal-recessive variant of Adams-Oliver syndrome associated with brain and eye anomalies.
DOCK6	0/1	PMID:36779775	Zaersabet	2023	Homozygosity for a novel DOCK6 variant in an individual without aplasia cutis congenita of the scalp and terminal transverse limb defects.
DOCK6	2/2	PMID:36330903	Zepeda-Romero	2022	Intrafamilial phenotypic variability in autosomal recessive DOCK6-related Adams-Oliver syndrome.
DOCK6	0/1	PMID:30898718	Wang	2019	Novel compound heterozygous mutations of the DOCK6 gene in a familial case of Adams-Oliver syndrome 2.
DOCK6	0/1	PMID:39510613	Naaz	2024	Incomplete superficial palmar arch and gangrene in the hand in a neonate with DOCK6 mutation.
DOCK6	0/1	PMID:32498638	Alzahem	2020	A novel variant in DOCK6 gene associated with Adams-Oliver syndrome type 2.
DOCK6	0/1	PMID:37133614	Nieto-Benito	2023	A novel pathogenic variation of DOCK6 gene: the genotype-phenotype correlation in Adams-Oliver syndrome.
DOCK6	0/1	PMID:40481473	Zhong	2025	Novel compound heterozygous DOCK6 variants expand the mutational spectrum in prenatal diagnosis of Adams-Oliver syndrome 2.
DOCK6	0/1	PMID:25091416	Lehman	2014	Diffuse angiopathy in Adams-Oliver syndrome associated with truncating DOCK6 mutations.
DOCK6	0/1	PMID:30950023	Zhang	2019	[Analysis of DOCK6 gene mutation in a child affected with Adams-Oliver syndrome type 2].
DOCK6	0/1	PMID:28884918	Jones	2017	Adams-Oliver Syndrome Type 2 in Association with Compound Heterozygous DOCK6 Mutations.
PNKP	0/1	PMID:27066567	Pedroso	2015	Mutation in PNKP presenting initially as axonal Charcot-Marie-Tooth disease.
PNKP	0/4	PMID:30039206	Leal	2018	The polynucleotide kinase 3'-phosphatase gene (PNKP) is involved in Charcot-Marie-Tooth disease (CMT2B2) previously related to MED25.
PNKP	0/9	PMID:25728773	Bras	2015	Mutations in PNKP cause recessive ataxia with oculomotor apraxia type 4.
PNKP	0/8	PMID:20118933	Shen	2010	Mutations in PNKP cause microcephaly, seizures and defects in DNA repair.
PNKP	0/2	PMID:23224214	Poulton	2013	Progressive cerebellar atrophy and polyneuropathy: expanding the spectrum of PNKP mutations.
PNKP	0/1	PMID:39417375	Sorrentino	2025	Characterization of Two Novel PNKP Splice-Site Variants in a Proband With Microcephaly, Intellectual Disability, and Multiple Malformations.
PNKP	0/1	PMID:38230758	Semnic	2024	PNKP mutation in a child: is there a firm line between MCSZ and AOA4 phenotype?
PNKP	1/1	PMID:37916443	Thuresson	2024	Novel PNKP mutations associated with reduced DNA single-strand break repair and severe microcephaly, seizures, and developmental delay.
PNKP	0/1	PMID:35354845	Jiang	2022	Mutations of the DNA repair gene PNKP in a patient with microcephaly, seizures, and developmental delay (MCSZ) presenting with a high-grade brain tumor.
PNKP	0/11	PMID:35326432	Santos	2022	Molecular Characterization of Portuguese Patients with Hereditary Cerebellar Ataxia.
PNKP	3/4	PMID:34247972	Furones Garc√≠a	2021	Characteristics of epilepsy secondary to mutations in the PNKP gene.
PNKP	0/1	PMID:34040816	Marcilla V√°zquez	2021	A Novel c.968C‚Äâ>‚ÄâT homozygous Mutation in the Polynucleotide Kinase 3'‚Äâ-‚ÄâPhosphatase Gene Related to the Syndrome of Microcephaly, Seizures, and Developmental Delay.
PNKP	0/2	PMID:33654647	Freitas	2021	A New Phenotype of Ataxia With Oculomotor Apraxia Type 4.
PNKP	0/9	PMID:32980744	Garrelfs	2020	The Phenotypic Spectrum of PNKP-Associated Disease and the Absence of Immunodeficiency and Cancer Predisposition in a Dutch Cohort.
PNKP	0/1	PMID:32010037	Campopiano	2019	A Novel Homozygous Variant in the Fork-Head-Associated Domain of Polynucleotide Kinase Phosphatase in a Patient Affected by Late-Onset Ataxia With Oculomotor Apraxia Type 4.
PNKP	0/3	PMID:31436889	Gatti	2019	From congenital microcephaly to adult onset cerebellar ataxia: Distinct and overlapping phenotypes in patients with PNKP gene mutations.
PNKP	1/3	PMID:31061747	Rudenskaya	2019	Ataxia with Oculomotor Apraxia Type 4 with <i>PNKP</i> Common "Portuguese" and Novel Mutations in Two Belarusian Families.
PNKP	0/1	PMID:31041400	Kalasova	2019	Novel PNKP mutations causing defective DNA strand break repair and PARP1 hyperactivity in MCSZ.
PNKP	0/1	PMID:30956058	Caputi	2019	PNKP deficiency mimicking a benign hereditary chorea: The misleading presentation of a neurodegenerative disorder.
PNKP	0/6	PMID:30195441	Entezam	2019	Multi affected pedigree with congenital microcephaly: WES revealed PNKP gene mutation.
PNKP	0/1	PMID:29498415	Scholz	2018	Rare compound heterozygous variants in PNKP identified by whole exome sequencing in a German patient with ataxia-oculomotor apraxia 4 and pilocytic astrocytoma.
PNKP	0/2	PMID:29243230	Taniguchi-Ikeda	2018	Two patients with PNKP mutations presenting with microcephaly, seizure, and oculomotor apraxia.
PNKP	0/1	PMID:27232581	Nair	2016	Microcephalic primordial dwarfism in an Emirati patient with PNKP mutation.
PNKP	0/1	PMID:27165045	Tzoulis	2017	PNKP Mutations Identified by Whole-Exome Sequencing in a Norwegian Patient with Sporadic Ataxia and Edema.
PNKP	0/1	PMID:27066586	Paucar	2016	Expanding the ataxia with oculomotor apraxia type 4 phenotype.
PNKP	1/1	PMID:33528536	Moreno-De-Luca	2021	Molecular Diagnostic Yield of Exome Sequencing in Patients With Cerebral Palsy.
RAB3GAP2	2/2	PMID:16532399	Aligianis	2006	Mutation in Rab3 GTPase-activating protein (RAB3GAP) noncatalytic subunit in a kindred with Martsolf syndrome.
RAB3GAP2	0/7	PMID:23420520	Handley	2013	Mutation spectrum in RAB3GAP1, RAB3GAP2, and RAB18 and genotype-phenotype correlations in warburg micro syndrome and Martsolf syndrome.
RAB3GAP2	0/34	PMID:32740904	Abdel-Hamid	2020	Micro and Martsolf syndromes in 34 new patients: Refining the phenotypic spectrum and further molecular insights.
RAB3GAP2	0/1	PMID:20967465	Borck	2011	A homozygous RAB3GAP2 mutation causes Warburg Micro syndrome.
RAB3GAP2	0/1	PMID:39607444	Sadr	2024	Three Iranian patients with rare subtypes of hereditary spastic paraplegia (HSP): SPG76, SPG56, and SPG69.
RAB3GAP2	0/2	PMID:35274444	Mora-Roldan	2022	A new missense variant in RAB3GAP2 in a family with muscular dystrophy-short stature and defective autophagy: An expansion of the micro/Martsolf spectrum or a new phenotype?
RAB3GAP2	0/1	PMID:34718193	Ribault	2022	Natural history of spasticity in a case of a novel RAB3GAP2 mutation: Gait analysis with cortico-spinal tract imaging.
RAB3GAP2	0/2	PMID:32376645	Xu	2020	Hypogonadotropic hypogonadism due to variants in <i>RAB3GAP2</i>: expanding the phenotypic and genotypic spectrum of Martsolf syndrome.
RAB3GAP2	0/4	PMID:29419336	Gumus	2018	Case report of four siblings in southeast Turkey with a novel RAB3GAP2 splice site mutation: Warburg micro syndrome or Martsolf syndrome?
RAB3GAP2	1/1	PMID:33528536	Moreno-De-Luca	2021	Molecular Diagnostic Yield of Exome Sequencing in Patients With Cerebral Palsy.
NALCN	1/1	PMID:33528536	Moreno-De-Luca	2021	Molecular Diagnostic Yield of Exome Sequencing in Patients With Cerebral Palsy.
NALCN	1/1	PMID:33557955	Garc√≠a-Hern√°ndez	2021	Pathogenic convergence of CNVs in genes functionally associated to a severe neuromotor developmental delay syndrome.
NALCN	0/14	PMID:25683120	Chong	2015	De novo mutations in NALCN cause a syndrome characterized by congenital contractures of the limbs and face, hypotonia, and developmental delay.
NALCN	0/1	PMID:27633718	Wang	2016	A de novo mutation in the NALCN gene in an adult patient with cerebellar ataxia associated with intellectual disability and arthrogryposis.
NALCN	0/2	PMID:27214504	Karakaya	2016	Novel Mutations in the Nonselective Sodium Leak Channel (NALCN) Lead to Distal Arthrogryposis with Increased Muscle Tone.
NALCN	0/1	PMID:25864427	Aoyagi	2015	A Gain-of-Function Mutation in NALCN in a Child with Intellectual Disability, Ataxia, and Arthrogryposis.
NALCN	0/1	PMID:27558372	Bend	2016	NALCN channelopathies: Distinguishing gain-of-function and loss-of-function mutations.
NALCN	0/3	PMID:26763878	Fukai	2016	De novo missense mutations in NALCN cause developmental and intellectual impairment with hypotonia.
NALCN	0/1	PMID:36094358	Singh	2022	Novel variant c.1838A>G, p.(Gln613Arg) in NALCNcauses camptodactyly and cognitive delay.
NALCN	0/2	PMID:23749988	K√∂roƒülu	2013	Recessive truncating NALCN mutation in infantile neuroaxonal dystrophy with facial dysmorphism.
NALCN	0/6	PMID:24075186	Al-Sayed	2013	Mutations in NALCN cause an autosomal-recessive syndrome with severe hypotonia, speech impairment, and cognitive delay.
NALCN	0/2	PMID:29168298	Takenouchi	2018	Biallelic mutations in NALCN: Expanding the genotypic and phenotypic spectra of IHPRF1.
NALCN	0/2	PMID:29399786	Angius	2018	Novel NALCN biallelic truncating mutations in siblings with IHPRF1 syndrome.
NALCN	0/39	PMID:40048676	Parra-D√≠az	2025	Genotype-Phenotype Landscape of <i>NALCN</i> and <i>UNC80</i>-Related Disorders.
NALCN	0/1	PMID:27844033	Lozic	2016	Novel <i>NALCN</i> variant: altered respiratory and circadian rhythm, anesthetic sensitivity.
NALCN	0/1	PMID:35808948	Maselli	2022	Severe central sleep apnea in a child with biallelic variants in <i>NALCN</i>.
NALCN	0/3	PMID:26763878	Fukai	2016	De novo missense mutations in NALCN cause developmental and intellectual impairment with hypotonia.
NALCN	0/1	PMID:38873579	Chen	2024	Case Report: New presentation of CLIFAHDD syndrome with a novel variant in the NALCN gene and a literature review.
NALCN	0/1	PMID:25864427	Aoyagi	2015	A Gain-of-Function Mutation in NALCN in a Child with Intellectual Disability, Ataxia, and Arthrogryposis.
NALCN	0/2	PMID:37046053	Nguyen	2023	Novel NALCN variant linked to temporal lobe epilepsy.
NALCN	0/2	PMID:32618095	Ope	2020	A homozygous truncating NALCN variant in two Afro-Caribbean siblings with hypotonia and dolichocephaly.
NALCN	0/5	PMID:39722796	Vecchio	2024	Widening the infantile hypotonia with psychomotor retardation and characteristic Facies-1 Syndrome's clinical and molecular spectrum through NALCN <i>in-silico</i> structural analysis.
NALCN	0/1	PMID:35911839	Liao	2022	Case Report: A <i>de novo</i> Variant in <i>NALCN</i> Associated With CLIFAHDD Syndrome in a Chinese Infant.
NALCN	0/1	PMID:32943903	Karimi	2020	A Homozygous Truncating Mutation in <i>NALCN</i> Causing IHPRF1: Detailed Clinical Manifestations and a Review of Literature.
NALCN	0/2	PMID:29168298	Takenouchi	2018	Biallelic mutations in NALCN: Expanding the genotypic and phenotypic spectra of IHPRF1.
NALCN	0/3	PMID:37452996	Tehrani Fateh	2023	Extending and outlining the genotypic and phenotypic spectrum of novel mutations of NALCN gene in IHPRF1 syndrome: identifying recurrent urinary tract infection.
NALCN	0/1	PMID:29968795	Bourque	2018	Periodic breathing in patients with NALCN mutations.
NALCN	0/2	PMID:39914470	Sartorelli	2025	Congenital Ataxia with Progressive Cerebellar Atrophy, Camptodactyly, and Hypertrichosis: A Novel Recognizable Phenotype for NALCN Heterozygous Variants.
NALCN	0/1	PMID:27473021	Sivaraman	2016	Muscle biopsy findings in a child with NALCN gene mutation.
NALCN	0/17	PMID:30167850	Bramswig	2018	Genetic variants in components of the NALCN-UNC80-UNC79 ion channel complex cause a broad clinical phenotype (NALCN channelopathies).
NALCN	0/1	PMID:37469362	Hashemi	2023	New presentation of CLIFAHDD syndrome with a novel variant in <i>NALCN</i> gene: A report of a rare case.
NALCN	0/4	PMID:28133733	Vivero	2017	Additional de novo missense genetic variants in NALCN associated with CLIFAHDD syndrome.
SCN8A	0/1	PMID:16236810	Trudeau	2006	Heterozygosity for a protein truncation mutation of sodium channel SCN8A in a patient with cerebellar atrophy, ataxia, and mental retardation.
SCN8A	0/2	PMID:28702509	Wagnon	2017	Loss-of-function variants of <i>SCN8A</i> in intellectual disability without seizures.
SCN8A	0/5	PMID:29726066	Wagnon	2018	Partial loss-of-function of sodium channel SCN8A in familial isolated myoclonus.
SCN8A	0/1	PMID:33007625	Canafoglia	2020	SCN8A splicing mutation causing skipping of the exon 15 associated with intellectual disability and cortical myoclonus.
SCN8A	0/1	PMID:22365152	Veeramah	2012	De novo pathogenic SCN8A mutation identified by whole-genome sequencing of a family quartet affected by infantile epileptic encephalopathy and SUDEP.
SCN8A	0/1	PMID:23708187	Carvill	2013	Targeted resequencing in epileptic encephalopathies identifies de novo mutations in CHD2 and SYNGAP1.
SCN8A	0/7	PMID:24888894	Ohba	2014	Early onset epileptic encephalopathy caused by de novo SCN8A mutations.
SCN8A	0/1	PMID:25239001	de Kovel	2014	Characterization of a de novo SCN8A mutation in a patient with epileptic encephalopathy.
SCN8A	0/2	PMID:25725044	Blanchard	2015	De novo gain-of-function and loss-of-function mutations of SCN8A in patients with intellectual disabilities and epilepsy.
SCN8A	0/1	PMID:35188110	Keshri	2022	A Novel SCN8A mutation in a case of early-onset infantile epileptic encephalopathy: A Case Report.
SCN8A	0/1	PMID:34399820	Stringer	2021	De novo SCN8A and inherited rare CACNA1H variants associated with severe developmental and epileptic encephalopathy.
SCN8A	0/1	PMID:34259158	Solazzi	2021	Paroxysmal tonic upgaze in a child with SCN8A-related encephalopathy.
SCN8A	0/1	PMID:33915942	Fan	2021	SCN8A Encephalopathy: Case Report and Literature Review.
SCN8A	0/1	PMID:33827760	Negishi	2021	SCN8A-related developmental and epileptic encephalopathy with ictal asystole requiring cardiac pacemaker implantation.
SCN8A	0/1	PMID:33201365	Alagia	2021	Dual diagnosis in a child with familial SCN8A-related encephalopathy complicated by a 1p13.2 deletion involving NRAS gene.
SCN8A	0/2	PMID:32509551	Fatema	2019	<i>SCN8A</i> Mutation in Infantile Epileptic Encephalopathy: Report of Two Cases.
SCN8A	0/1	PMID:31672125	Lin	2019	A de novo SCN8A heterozygous mutation in a child with epileptic encephalopathy: a case report.
SCN8A	0/1	PMID:31010614	Liao	2019	Pharmacotherapy and electroencephalographic evolution in SCN8A encephalopathy: A case report.
SCN8A	0/1	PMID:29128679	Xiao	2018	Early-onset epileptic encephalopathy with de novo SCN8A mutation.
SCN8A	0/1	PMID:25799905	Singh	2015	Early-onset movement disorder and epileptic encephalopathy due to de novo dominant SCN8A mutation.
SCN8A	0/5	PMID:25785782	Kong	2015	SCN8A mutations in Chinese children with early onset epilepsy and intellectual disability.
SCN8A	0/1	PMID:24874546	Estacion	2014	A novel de novo mutation of SCN8A (Nav1.6) with enhanced channel activation in a child with epileptic encephalopathy.
SCN8A	0/2	PMID:27210545	Anand	2016	Autosomal dominant SCN8A mutation with an unusually mild phenotype.
SCN8A	0/2	PMID:29263050	Han	2017	A Novel Inherited Mutation of <i>SCN8A</i> in a Korean Family with Benign Familial Infantile Epilepsy Using Diagnostic Exome Sequencing.
SCN8A	0/7	PMID:32920374	Zhu	2020	Alterations of functional connectivity density in a Chinese family with a mild phenotype associated with a novel inherited variant of SCN8A.
SCN8A	0/16	PMID:26677014	Gardella	2016	Benign infantile seizures and paroxysmal dyskinesia caused by an SCN8A mutation.
SCN8A	0/2	PMID:27210545	Anand	2016	Autosomal dominant SCN8A mutation with an unusually mild phenotype.
SCN8A	1/1	PMID:25666757	McMichael	2015	Whole-exome sequencing points to considerable genetic heterogeneity of cerebral palsy.
SCN8A	1/2	PMID:31700678	van Eyk	2019	Targeted resequencing identifies genes with recurrent variation in cerebral palsy.
SCN8A	2/2	PMID:33528536	Moreno-De-Luca	2021	Molecular Diagnostic Yield of Exome Sequencing in Patients With Cerebral Palsy.
SCN8A	0/82	PMID:40228184	Magielski	2025	Deciphering the Natural History of <i>SCN8A</i>-Related Disorders.
SCN8A	0/1	PMID:40110302	Zhang	2025	Beyond seizures: SCN8A heterozygous mutation presenting with epilepsy and paroxysmal dyskinesia.
SCN8A	0/17	PMID:39047613	Paprocka	2024	Genotype-phenotype correlations in Polish patients with SCN8A-related epilepsy: A multicentre observational study.
SCN8A	0/1	PMID:38846250	K	2024	Beyond the Norm: A Report of a Rare Case of Sodium Channel 8 Alpha (SCN8A) Gene-Related Epilepsy Unveiled in a Nine-Year-Old Child.
SCN8A	0/10	PMID:38251463	Lyu	2023	Clinical and electrophysiological features of SCN8A variants causing episodic or chronic ataxia.
SCN8A	0/8	PMID:38233770	Hebbar	2024	Expanding the genotype-phenotype spectrum in SCN8A-related disorders.
SCN8A	0/1	PMID:37440794	Lalibert√©	2023	Ataxia and Diplopia: A New <i>SCN8A</i>-Related Phenotype.
SCN8A	0/1	PMID:36188413	Chen	2022	Case report: A novel <i>de novo</i> variant of <i>SCN8A</i> in a child with benign convulsions with mild gastroenteritis.
SCN8A	0/1	PMID:35492509	Podkorytova	2022	Epilepsy surgery in patient with monogenic epilepsy related to SCN8A mutation.
SCN8A	0/116	PMID:35325842	Cutts	2022	Clinical characteristics and treatment experience of individuals with SCN8A developmental and epileptic encephalopathy (SCN8A-DEE): Findings from an online caregiver survey.
SCN8A	0/50	PMID:34979445	Hu	2022	Phenotypic and genetic spectrum in Chinese children with SCN8A-related disorders.
SCN8A	0/392	PMID:34431999	Johannesen	2022	Genotype-phenotype correlations in SCN8A-related disorders reveal prognostic and therapeutic implications.
SCN8A	0/5	PMID:32040247	Ranza	2020	SCN8A heterozygous variants are associated with anoxic-epileptic seizures.
SCN8A	0/17	PMID:31887642	Schreiber	2020	A multi-disciplinary clinic for SCN8A-related epilepsy.
SCN8A	0/9	PMID:31675620	Kim	2019	Genetic and clinical features of SCN8A developmental and epileptic encephalopathy.
SCN8A	0/7	PMID:31402610	Zaman	2019	A single-center SCN8A-related epilepsy cohort: clinical, genetic, and physiologic characterization.
SCN8A	0/1	PMID:31054517	Xie	2019	De novo SCN1A, SCN8A, and CLCN2 mutations in childhood absence epilepsy.
SCN8A	0/19	PMID:31026061	Denis	2019	Clinical study of 19 patients with SCN8A-related epilepsy: Two modes of onset regarding EEG and seizures.
SCN8A	0/36	PMID:30968951	Johannesen	2019	The spectrum of intermediate SCN8A-related epilepsy.
SCN8A	0/1	PMID:30851583	Epifanio	2019	Novel epilepsy phenotype associated to a known SCN8A mutation.
SCN8A	0/22	PMID:30171078	Gardella	2018	The phenotype of <i>SCN8A</i> developmental and epileptic encephalopathy.
SCN8A	0/1	PMID:30078772	Pons	2018	Neonatal tremor episodes and hyperekplexia-like presentation at onset in a child with SCN8A developmental and epileptic encephalopathy.
SCN8A	0/1	PMID:29432985	Bagnasco	2018	A relatively mild phenotype associated with mutation of SCN8A.
SCN8A	0/54	PMID:29121005	n/a	2018	De novo variants in the alternative exon 5 of SCN8A cause epileptic encephalopathy.
SCN8A	0/6	PMID:28923014	Wang	2017	SCN8A mutations in Chinese patients with early onset epileptic encephalopathy and benign infantile seizures.
SCN8A	0/1	PMID:28084268	Jain	2017	Novel SCN8A mutation in a girl with refractory seizures and autistic features.
SCN8A	0/1	PMID:27900360	Malcolmson	2016	<i>SCN8A</i> mutation in a child presenting with seizures and developmental delays.
SCN8A	0/5	PMID:27875746	Butler	2017	De novo and inherited SCN8A epilepsy mutations detected by gene panel analysis.
SCN8A	0/16	PMID:26677014	Gardella	2016	Benign infantile seizures and paroxysmal dyskinesia caused by an SCN8A mutation.
SCN8A	0/4	PMID:26252990	Boerma	2016	Remarkable Phenytoin Sensitivity in 4 Children with SCN8A-related Epilepsy: A Molecular Neuropharmacological Approach.
SCN8A	0/17	PMID:25568300	Larsen	2015	The phenotypic spectrum of SCN8A encephalopathy.
SCN8A	0/1	PMID:25239001	de Kovel	2014	Characterization of a de novo SCN8A mutation in a patient with epileptic encephalopathy.
SCN8A	0/1	PMID:22365152	Veeramah	2012	De novo pathogenic SCN8A mutation identified by whole-genome sequencing of a family quartet affected by infantile epileptic encephalopathy and SUDEP.
SCN8A	0/1	PMID:16236810	Trudeau	2006	Heterozygosity for a protein truncation mutation of sodium channel SCN8A in a patient with cerebellar atrophy, ataxia, and mental retardation.
PROC	2/2	PMID:20187890	Fong	2010	Cerebral palsy in siblings caused by compound heterozygous mutations in the gene encoding protein C.
PROC	0/9	PMID:10942114	Millar	2000	Molecular genetic analysis of severe protein C deficiency.
PROC	0/13	PMID:22168450	Cafolla	2012	Hereditary protein C deficiency and thrombosis risk: genotype and phenotype relation in a large Italian family.
PROC	0/3	PMID:8845458	Soria	1996	Homozygosity for R87H missense mutation and for a rare intron 7 DNA variant (7054G --> A) in the PROC genes of three siblings initially classified as heterozygotes for protein C deficiency.
PROC	0/4	PMID:15449030	Gupta	2005	Protein C system defects in Indian children with thrombosis.
PROC	1/1	PMID:31700678	van Eyk	2019	Targeted resequencing identifies genes with recurrent variation in cerebral palsy.
PROC	2/2	PMID:34531397	van Eyk	2021	Yield of clinically reportable genetic variants in unselected cerebral palsy by whole genome sequencing.
NKX2-1	0/35	PMID:11971878	Breedveld	2002	Mutations in TITF-1 are associated with benign hereditary chorea.
NKX2-1	0/5	PMID:12891678	Kleiner-Fisman	2003	Benign hereditary chorea: clinical, genetic, and pathological findings.
NKX2-1	0/1	PMID:9565498	Devriendt	1998	Deletion of thyroid transcription factor-1 gene in an infant with neonatal thyroid dysfunction and respiratory failure.
NKX2-1	0/2	PMID:10931427	Iwatani	2000	Deletion of NKX2.1 gene encoding thyroid transcription factor-1 in two siblings with hypothyroidism and respiratory failure.
NKX2-1	0/1	PMID:11854318	Pohlenz	2002	Partial deficiency of thyroid transcription factor 1 produces predominantly neurological defects in humans and mice.
NKX2-1	1/4	PMID:15289765	Doyle	2004	Autosomal dominant transmission of congenital hypothyroidism, neonatal respiratory distress, and ataxia caused by a mutation of NKX2-1.
NKX2-1	0/4	PMID:15955952	Asmus	2005	A novel TITF-1 mutation causes benign hereditary chorea with response to levodopa.
NKX2-1	1/1	PMID:28954305	Hermanns	2018	Novel Mutations in the NKX2.1 gene and the PAX8 gene in a Boy with Brain-Lung-Thyroid Syndrome.
NKX2-1	1/1	PMID:28503612	Tozawa	2016	A Video Report of Brain-Lung-Thyroid Syndrome in a Japanese Female With a Novel Frameshift Mutation of the <i>NKX2-1</i> Gene.
NKX2-1	2/3	PMID:23911641	McMichael	2013	NKX2-1 mutation in a family diagnosed with ataxic dyskinetic cerebral palsy.
NKX2-1	0/1	PMID:38454250	Vercammen	2024	A Case of Chorea with Slow Saccades Caused by NKX2-1 Mutation.
NKX2-1	0/1	PMID:38419487	Garg	2024	The First Indian Patient With Benign Hereditary Chorea due to a De Novo Mutation in the NKX2-1 Gene.
NKX2-1	0/2	PMID:36733766	Delestrain	2022	Deciphering an isolated lung phenotype of NKX2-1 frameshift pathogenic variant.
NKX2-1	0/1	PMID:36614229	Li	2023	Novel Missense Variants in <i>PAX8</i> and <i>NKX2-1</i> Cause Congenital Hypothyroidism.
NKX2-1	1/2	PMID:36420574	Magrinelli	2023	Detection and Characterization of a De Novo Alu Retrotransposition Event Causing NKX2-1-Related Disorder.
NKX2-1	0/2	PMID:35545334	Liang	2022	A case of brain<b>-</b>lung<b>-</b>thyroid syndrome.
NKX2-1	0/3	PMID:33778944	Cavaliere	2021	NKX2.1 run-on mutation associated to familial brain-lung-thyroid syndrome.
NKX2-1	0/6	PMID:33773966	Li	2021	Molecular and clinical characteristics of congenital hypothyroidism in a large cohort study based on comprehensive thyroid transcription factor mutation screening in Henan.
NKX2-1	1/11	PMID:33773966	Li	2021	Molecular and clinical characteristics of congenital hypothyroidism in a large cohort study based on comprehensive thyroid transcription factor mutation screening in Henan.
NKX2-1	0/1	PMID:31707387	Prasad	2019	Haploinsufficiency of NKX2-1 in Brain-Lung-Thyroid Syndrome with Additional Multiple Pituitary Dysfunction.
NKX2-1	0/1	PMID:31649781	Gon√ßalves	2019	Chiari Malformation Type I in a Patient with a Novel <i>NKX2-1</i> Mutation.
NKX2-1	0/2	PMID:30800710	T√ºbing	2018	Methylphenidate Can Improve Chorea in <i>NKX2.1</i> and <i>ADCY5</i> Mutation-positive Patients-A Report of Two Children.
NKX2-1	0/3	PMID:30793011	Milone	2019	A Not So Benign Family Pedigree With Hereditary Chorea: A Broader Phenotypic Expression or Additional Picture?
NKX2-1	1/4	PMID:30746413	Parnes	2019	Is Benign Hereditary Chorea Really Benign? Brain-Lung-Thyroid Syndrome Caused by <i>NKX2-1</i> Mutations.
NKX2-1	0/7	PMID:30352709	Iodice	2019	Restless Legs Syndrome in NKX2-1-related chorea: An expansion of the disease spectrum.
NKX2-1	0/2	PMID:30186310	Balicza	2018	NKX2-1 New Mutation Associated With Myoclonus, Dystonia, and Pituitary Involvement.
NKX2-1	0/4	PMID:28588801	Safi	2017	Interstitial lung disease of infancy caused by a new <i>NKX2-1</i> mutation.
NKX2-1	0/5	PMID:28455095	Wang	2017	Next-generation sequencing of NKX2.1, FOXE1, PAX8, NKX2.5, and TSHR in 100 Chinese patients with congenital hypothyroidism and athyreosis.
NKX2-1	0/1	PMID:28286255	Kharbanda	2017	A further case of brain-lung-thyroid syndrome with deletion proximal to NKX2-1.
NKX2-1	0/8	PMID:26839702	Koht	2016	Benign hereditary chorea, not only chorea: a family case presentation.
NKX2-1	0/1	PMID:26103969	Monti	2015	NKX2.1-Related Disorders: a novel mutation with mild clinical presentation.
NKX2-1	0/2	PMID:25759798	de Filippis	2014	Novel NKX2-1 Frameshift Mutations in Patients with Atypical Phenotypes of the Brain-Lung-Thyroid Syndrome.
NKX2-1	0/2	PMID:25412988	Rosati	2015	Recurrent drop attacks in early childhood as presenting symptom of benign hereditary chorea caused by TITF1 gene mutations.
NKX2-1	0/1	PMID:24930029	Veneziano	2014	A novel de novo mutation of the TITF1/NKX2-1 gene causing ataxia, benign hereditary chorea, hypothyroidism and a pituitary mass in a UK family and review of the literature.
NKX2-1	0/17	PMID:24714694	Thorwarth	2014	Comprehensive genotyping and clinical characterisation reveal 27 novel NKX2-1 mutations and expand the phenotypic spectrum.
NKX2-1	0/10	PMID:24171694	Peall	2014	Benign hereditary chorea related to NKX2.1: expansion of the genotypic and phenotypic spectrum.
NKX2-1	0/1	PMID:23997037	Salerno	2014	Respiratory insufficiency in a newborn with congenital hypothyroidism due to a new mutation of TTF-1/NKX2.1 gene.
NKX2-1	0/5	PMID:23787483	Young	2013	A mutation in TTF1/NKX2.1 is associated with familial neuroendocrine cell hyperplasia of infancy.
NKX2-1	0/16	PMID:23430038	Hamvas	2013	Heterogeneous pulmonary phenotypes associated with mutations in the thyroid transcription factor gene NKX2-1.
NKX2-1	0/1	PMID:23169673	Barnett	2012	Choreoathetosis, congenital hypothyroidism and neonatal respiratory distress syndrome with intact NKX2-1.
NKX2-1	0/28	PMID:22832740	Gras	2012	Benign hereditary chorea: phenotype, prognosis, therapeutic outcome and long term follow-up in a large series with new mutations in the TITF1/NKX2-1 gene.
NKX2-1	0/6	PMID:22825795	Konishi	2013	Benign hereditary chorea: dopaminergic brain imaging in patients with a novel intronic NKX2.1 gene mutation.
NKX2-1	0/1	PMID:21555194	Fons	2012	TITF-1 gene mutation in a case of sporadic non-progressive chorea. Response to levodopa treatment.
NKX2-1	0/3	PMID:20544814	Salvatore	2010	Benign hereditary chorea: clinical and neuroimaging features in an Italian family.
NKX2-1	1/1	PMID:33098801	Zech	2020	Monogenic variants in dystonia: an exome-wide sequencing study.
NKX2-1	3/3	PMID:33528536	Moreno-De-Luca	2021	Molecular Diagnostic Yield of Exome Sequencing in Patients With Cerebral Palsy.
KCTD7	0/3	PMID:17455289	Van Bogaert	2007	Mutation of a potassium channel-related gene in progressive myoclonic epilepsy.
KCTD7	0/2	PMID:22748208	Staropoli	2012	A homozygous mutation in KCTD7 links neuronal ceroid lipofuscinosis to the ubiquitin-proteasome system.
KCTD7	0/9	PMID:22693283	Kousi	2012	Novel mutations consolidate KCTD7 as a progressive myoclonus epilepsy gene.
KCTD7	0/2	PMID:30500434	Mastrangelo	2019	Progressive myoclonus epilepsy and ceroidolipofuscinosis 14: The multifaceted phenotypic spectrum of KCTD7-related disorders.
KCTD7	0/2	PMID:40123863	Honarmand	2025	Genetic insights into progressive myoclonic epilepsies: A case study of <i>KCTD7</i> mutation in an Iranian-Azeri-Turkish family.
KCTD7	0/1	PMID:39350080	Zeineddin	2024	A novel pathogenic variant in the KCTD7 gene in a patient with neuronal ceroid lipofuscinosis (CLN14): a case report and review of the literature.
KCTD7	0/42	PMID:38231304	Yoganathan	2024	KCTD7-related progressive myoclonic epilepsy: Report of 42¬†cases and review of literature.
KCTD7	0/1	PMID:36034301	Niu	2022	Genetic and phenotypic spectrum of Chinese patients with epilepsy and photosensitivity.
KCTD7	0/5	PMID:34866617	Narayanan	2022	KCTD7-related progressive myoclonic epilepsy: report of three Indian families and review of literature.
KCTD7	0/2	PMID:34469883	Binaafar	2021	Nonsyndromic Early-Onset Epileptic Encephalopathies: Two Novel KCTD7 Pathogenic Variants and a Literature Review.
KCTD7	0/1	PMID:33767931	Dudipala	2021	A Novel Mutation in KCDT7 Gene in an Indian Girl With Progressive Myoclonus Epilepsy.
KCTD7	0/1	PMID:32412666	Kozina	2020	Neuronal ceroid lipofuscinosis in the Russian population: Two novel mutations and the prevalence of heterozygous carriers.
KCTD7	0/2	PMID:31247399	Dai	2019	Two Chinese siblings with two novel KCTD7 mutations have dystonia or seizures and epileptic discharge on electroencephalograms.
KCTD7	0/1	PMID:30825425	Mei	2019	Exome sequencing identifies compound heterozygous KCTD7 mutations in a girl with progressivemyoclonus epilepsy.
KCTD7	0/15	PMID:30295347	Metz	2018	KCTD7 deficiency defines a distinct neurodegenerative disorder with a conserved autophagy-lysosome defect.
KCTD7	0/1	PMID:22638565	Blumkin	2012	A compound heterozygous missense mutation and a large deletion in the KCTD7 gene presenting as an opsoclonus-myoclonus ataxia-like syndrome.
KCTD7	0/1	PMID:22606975	Krabichler	2012	Novel mutation in potassium channel related gene KCTD7 and progressive myoclonic epilepsy.
KCTD7	1/1	PMID:33528536	Moreno-De-Luca	2021	Molecular Diagnostic Yield of Exome Sequencing in Patients With Cerebral Palsy.
SPTAN1	3/3	PMID:33528536	Moreno-De-Luca	2021	Molecular Diagnostic Yield of Exome Sequencing in Patients With Cerebral Palsy.
SPTAN1	0/1	PMID:34526651	Xie	2022	SPTAN1 variants likely cause autosomal recessive complicated hereditary spastic paraplegia.
SPTAN1	0/22	PMID:35150594	Van de Vondel	2022	De Novo and Dominantly Inherited SPTAN1 Mutations Cause Spastic Paraplegia and Cerebellar Ataxia.
SPTAN1	0/31	PMID:35150594	Van de Vondel	2022	De Novo and Dominantly Inherited SPTAN1 Mutations Cause Spastic Paraplegia and Cerebellar Ataxia.
MICU1	3/3	PMID:33528536	Moreno-De-Luca	2021	Molecular Diagnostic Yield of Exome Sequencing in Patients With Cerebral Palsy.
MICU1	0/15	PMID:24336167	Logan	2014	Loss-of-function mutations in MICU1 cause a brain and muscle disorder linked to primary alterations in mitochondrial calcium signaling.
MICU1	0/13	PMID:29721912	Musa	2019	A Middle Eastern Founder Mutation Expands the Genotypic and Phenotypic Spectrum of Mitochondrial MICU1 Deficiency: A Report of 13 Patients.
MICU1	0/1	PMID:32395406	Wilton	2020	Developmental brain abnormalities and acute encephalopathy in a patient with myopathy with extrapyramidal signs secondary to pathogenic variants in MICU1.
MICU1	0/2	PMID:33428302	Kohlschmidt	2021	Molecular pathophysiology of human MICU1 deficiency.
MICU1	0/1	PMID:38380193	Finsterer	2024	Dolichocephaly, Arachnodactyly, Diplopia, and Distal Myopathy - Novel Phenotype of MICU1 Variant c.553C>T.
MICU1	0/1	PMID:33969448	Bitarafan	2021	Identification of a novel MICU1 nonsense variant causes myopathy with extrapyramidal signs in an Iranian consanguineous family.
MICU1	0/2	PMID:27123478	Lewis-Smith	2016	Homozygous deletion in MICU1 presenting with fatigue and lethargy in childhood.
MICU1	0/1	PMID:39973469	Baskar	2024	MICU1 related myopathy - a rare report from India.
MICU1	0/1	PMID:37034047	Mukherjee	2023	Mitochondrial Calcium Uptake 1 (MICU1) Gene-Related Myopathy with Extrapyramidal Signs: A Clinico-Radiological Case Report from India.
MICU1	0/2	PMID:36115200	Fevga	2022	Segmental dystonia as the prominent phenotype resulting from a MICU1 splice variant in a new Indian case.
MICU1	0/1	PMID:32395406	Wilton	2020	Developmental brain abnormalities and acute encephalopathy in a patient with myopathy with extrapyramidal signs secondary to pathogenic variants in MICU1.
ACTB	0/8	PMID:22366783	Rivi√®re	2012	De novo mutations in the actin genes ACTB and ACTG1 cause Baraitser-Winter syndrome.
ACTB	0/1	PMID:23649928	Johnston	2013	Functional analysis of a de novo ACTB mutation in a patient with atypical Baraitser-Winter syndrome.
ACTB	0/3	PMID:23756437	Di Donato	2014	Severe forms of Baraitser-Winter syndrome are caused by ACTB mutations rather than ACTG1 mutations.
ACTB	0/39	PMID:25052316	Verloes	2015	Baraitser-Winter cerebrofrontofacial syndrome: delineation of the spectrum in 42 cases.
ACTB	0/3	PMID:29220674	Cuvertino	2017	ACTB Loss-of-Function Mutations Result in a Pleiotropic Developmental Disorder.
ACTB	0/1	PMID:28347698	Cai	2017	Postzygotic Mutations in Beta-Actin Are Associated with Becker's Nevus and Becker's Nevus Syndrome.
ACTB	0/1	PMID:35971836	Ramspacher	2022	Becker's Naevus Syndrome with Breast Aplasia Due to Postzygotic Mutation of ACTB.
ACTB	0/9	PMID:32170967	Atzmony	2020	Post-zygotic ACTB mutations underlie congenital smooth muscle hamartomas.
ACTB	0/2	PMID:16685646	Procaccio	2006	A mutation of beta -actin that alters depolymerization dynamics is associated with autosomal dominant developmental malformations, deafness, and dystonia.
ACTB	0/1	PMID:28487785	Conboy	2017	Pathogenic Variant in <i>ACTB</i>, p.Arg183Trp, Causes Juvenile-Onset Dystonia, Hearing Loss, and Developmental Delay without Midline Malformation.
ACTB	0/1	PMID:29788902	Skogseid	2018	Dystonia-deafness syndrome caused by ACTB p.Arg183Trp heterozygosity shows striatal dopaminergic dysfunction and response to pallidal stimulation.
ACTB	0/1	PMID:31970217	Freitas	2020	Expanding the Phenotype of Dystonia-Deafness Syndrome Caused by <i>ACTB</i> Gene Mutation.
ACTB	0/1	PMID:35005077	Zavala	2022	Dystonia-Deafness Syndrome: <i>ACTB</i> Pathogenic Variant in an Argentinean Family.
ACTB	0/6	PMID:30315159	Latham	2018	Variants in exons 5 and 6 of ACTB cause syndromic thrombocytopenia.
ACTB	0/1	PMID:10411937	Nunoi	1999	A heterozygous mutation of beta-actin associated with neutrophil dysfunction and recurrent infection.
ACTB	0/1	PMID:30733661	Sandestig	2019	Could Dissimilar Phenotypic Effects of <i>ACTB</i> Missense Mutations Reflect the Actin Conformational Change? Two Novel Mutations and Literature Review.
ACTB	0/1	PMID:35401677	Nie	2022	Identification of a <i>De Novo</i> Heterozygous Missense <i>ACTB</i> Variant in Baraitser-Winter Cerebrofrontofacial Syndrome.
ACTB	0/2	PMID:34970864	Sibbin	2022	A de novo ACTB gene pathogenic variant in identical twins with phenotypic variation for hydrops and jejunal atresia.
ACTB	0/1	PMID:30152002	Lim	2018	Multilineage ACTB mutation in a patient with fibro-osseous maxillary lesion and pilocytic astrocytoma.
ACTB	0/4	PMID:31898838	Baumann	2020	Further delineation of putative ACTB loss-of-function variants: A 4-patient series.
ACTB	0/15	PMID:34944694	Dai	2021	<i>ACTB</i> Mutations Analysis and Genotype-Phenotype Correlation in Becker's Nevus.
ACTB	3/3	PMID:33528536	Moreno-De-Luca	2021	Molecular Diagnostic Yield of Exome Sequencing in Patients With Cerebral Palsy.
ZEB2	0/4	PMID:11279515	Wakamatsu	2001	Mutations in SIP1, encoding Smad interacting protein-1, cause a form of Hirschsprung disease.
ZEB2	0/10	PMID:28690488	Baxter	2017	A Novel Partial Duplication of <i>ZEB2</i> and Review of <i>ZEB2</i> Involvement in Mowat-Wilson Syndrome.
ZEB2	0/3	PMID:37641719	Han	2023	Clinical Characteristics and Novel <i>ZEB2</i> Gene Mutation Analysis of Three Chinese Patients with Mowat-Wilson Syndrome.
ZEB2	0/1	PMID:20145308	Smigiel	2010	Severe clinical course of Hirschsprung disease in a Mowat-Wilson syndrome patient.
ZEB2	0/4	PMID:33199988	Zou	2020	Genotype-phenotype analysis in Mowat-Wilson syndrome associated with two novel and two recurrent <b><i>ZEB2</i></b> variants.
ZEB2	0/1	PMID:38650363	Nou-Fontanet	2024	Atypical Mowat-Wilson Syndrome: Dystonia, Choreoathetosis and Cognitive Features.
ZEB2	0/28	PMID:33982229	Jakubiak	2021	Clinical characteristics of Polish patients with molecularly confirmed Mowat-Wilson syndrome.
ZEB2	0/1	PMID:33344924	Nosaki	2020	Successful treatment of drug-resistant status epilepticus in an adult patient with Mowat-Wilson syndrome: A case report.
ZEB2	0/1	PMID:32519765	Hu	2020	A novel nonsense mutation of ZEB2 gene in a Chinese patient with Mowat-Wilson syndrome.
ZEB2	0/1	PMID:23243526	Mundhofir	2012	Mowat-Wilson syndrome: the first clinical and molecular report of an indonesian patient.
ZEB2	0/3	PMID:35646055	Fu	2022	Three Novel <i>De Novo ZEB2</i> Variants Identified in Three Unrelated Chinese Patients With Mowat-Wilson Syndrome and A Systematic Review.
ZEB2	0/2	PMID:18445050	Engenheiro	2008	Mowat-Wilson syndrome: an underdiagnosed syndrome?
ZEB2	0/1	PMID:34012377	Refaat	2021	Interstitial Deletion of 2q22.2q22.3 Involving the Entire <i>ZEB2</i> Gene in a Case of Mowat-Wilson Syndrome.
ZEB2	0/3	PMID:11448942	Cacheux	2001	Loss-of-function mutations in SIP1 Smad interacting protein 1 result in a syndromic Hirschsprung disease.
ZEB2	0/2	PMID:14679597	Horn	2004	Facial phenotype allows diagnosis of Mowat-Wilson syndrome in the absence of Hirschsprung disease.
ZEB2	0/27	PMID:15121779	Ishihara	2004	Clinical and molecular analysis of Mowat-Wilson syndrome associated with ZFHX1B mutations and deletions at 2q22-q24.1.
ZEB2	0/1	PMID:18259761	Sasso	2008	Mowat--Wilson syndrome: the clinical report with the novel mutation in ZFHX1B (exon 8: c.2372del C; p.T791fsX816).
ZEB2	0/1	PMID:24092421	Valera	2013	Mowat-Wilson syndrome: the first report of an association with central nervous system tumors.
ZEB2	0/2	PMID:16088920	McGaughran	2005	Recurrence of Mowat-Wilson syndrome in siblings with the same proven mutation.
ZEB2	0/1	PMID:16532472	Zweier	2006	Atypical ZFHX1B mutation associated with a mild Mowat-Wilson syndrome phenotype.
ZEB2	0/1	PMID:16688751	Heinritz	2006	A missense mutation in the ZFHX1B gene associated with an atypical Mowat-Wilson syndrome phenotype.
ZEB2	3/3	PMID:33528536	Moreno-De-Luca	2021	Molecular Diagnostic Yield of Exome Sequencing in Patients With Cerebral Palsy.
ZEB2	1/1	PMID:33098801	Zech	2020	Monogenic variants in dystonia: an exome-wide sequencing study.
SIL1	0/21	PMID:16282978	Anttonen	2005	The gene disrupted in Marinesco-Sj√∂gren syndrome encodes SIL1, an HSPA5 cochaperone.
SIL1	0/11	PMID:16282977	Senderek	2005	Mutations in SIL1 cause Marinesco-Sj√∂gren syndrome, a cerebellar ataxia with cataract and myopathy.
SIL1	0/2	PMID:10665502	Aguglia	2000	Vitamin E deficiency due to chylomicron retention disease in Marinesco-Sj√∂gren syndrome.
SIL1	0/9	PMID:18285827	Anttonen	2008	Novel SIL1 mutations and exclusion of functional candidate genes in Marinesco-Sj√∂gren syndrome.
SIL1	0/3	PMID:20111056	Takahata	2010	Novel mutations in the SIL1 gene in a Japanese pedigree with the Marinesco-Sj√∂gren syndrome.
SIL1	0/5	PMID:39060875	Faheem	2024	Exome sequencing revealed variants in SGCA and SIL1 genes underlying limb girdle muscular dystrophy and Marinesco-Sj√∂gren syndrome patients.
SIL1	0/1	PMID:27544240	Nair	2016	Marinesco-Sj√∂gren Syndrome in an Emirati Child with a Novel Mutation in SIL1 Affecting the 5' Untranslated Region.
SIL1	0/2	PMID:27106665	Gai	2016	Novel SIL1 nonstop mutation in a Chinese consanguineous family with Marinesco-Sj√∂gren syndrome and Dandy-Walker syndrome.
SIL1	0/2	PMID:26260654	Noreau	2015	Novel SIL1 mutations cause cerebellar ataxia and atrophy in a French-Canadian family.
SIL1	0/1	PMID:25982182	Cerami	2015	Marinesco-Sj√∂gren syndrome caused by a new SIL1 frameshift mutation.
SIL1	0/1	PMID:25958341	Byrne	2015	SIL1-related Marinesco-Sjoegren syndrome (MSS) with associated motor neuronopathy and bradykinetic movement disorder.
SIL1	0/23	PMID:24176978	Krieger	2013	SIL1 mutations and clinical spectrum in patients with Marinesco-Sjogren syndrome.
SIL1	0/4	PMID:23062754	Horvers	2013	Marinesco-Sj√∂gren syndrome due to SIL1 mutations with a comment on the clinical phenotype.
SIL1	0/11	PMID:19471582	Riazuddin	2009	Novel SIL1 mutations in consanguineous Pakistani families mapping to chromosomes 5q31.
SIL1	0/3	PMID:18395226	Eriguchi	2008	Identification of a new homozygous frameshift insertion mutation in the SIL1 gene in 3 Japanese patients with Marinesco-Sj√∂gren syndrome.
SIL1	0/2	PMID:17309654	Annesi	2007	SIL1 and SARA2 mutations in Marinesco-Sj√∂gren and chylomicron retention diseases.
SIL1	0/4	PMID:17026626	Karim	2006	A novel mutation in BAP/SIL1 gene causes Marinesco-Sj√∂gren syndrome in an extended pedigree.
SIL1	1/1	PMID:33528536	Moreno-De-Luca	2021	Molecular Diagnostic Yield of Exome Sequencing in Patients With Cerebral Palsy.
CHD4	0/5	PMID:27479907	Sifrim	2016	Distinct genetic architectures for syndromic and nonsyndromic congenital heart defects identified by exome sequencing.
CHD4	0/5	PMID:27616479	Weiss	2016	De Novo Mutations in CHD4, an ATP-Dependent Chromatin Remodeler Gene, Cause an Intellectual Disability Syndrome with Distinctive Dysmorphisms.
CHD4	0/22	PMID:31388190	Weiss	2020	The CHD4-related syndrome: a comprehensive investigation of the clinical spectrum, genotype-phenotype correlations, and molecular basis.
CHD4	0/2	PMID:34109749	Liu	2021	CHD4 variants are associated with childhood idiopathic epilepsy with sinus arrhythmia.
CHD4	0/1	PMID:36672520	Da Silva	2022	A Novel Frameshift <i>CHD4</i> Variant Leading to Sifrim-Hitz-Weiss Syndrome in a Proband with a Subclinical Familial t(17;19) and a Large dup(2)(q14.3q21.1).
CHD4	0/1	PMID:33423261	Zhou	2021	[Clinical and genetic analysis of a novel CHD4 gene variant in a Chinese patient with Sifrim-Hitz-Weiss syndrome].
CHD4	0/7	PMID:31474762	Pinard	2020	The pleiotropy associated with de novo variants in CHD4, CNOT3, and SETD5 extends to moyamoya angiopathy.
SNAP29	0/7	PMID:15968592	Sprecher	2005	A mutation in SNAP29, coding for a SNARE protein involved in intracellular trafficking, causes a novel neurocutaneous syndrome characterized by cerebral dysgenesis, neuropathy, ichthyosis, and palmoplantar keratoderma.
SNAP29	0/2	PMID:21073448	Fuchs-Telem	2011	CEDNIK syndrome results from loss-of-function mutations in SNAP29.
SNAP29	0/4	PMID:28388629	Diggle	2017	A tubulin alpha 8 mouse knockout model indicates a likely role in spermatogenesis but not in brain development.
SNAP29	0/2	PMID:25958742	Ben-Salem	2015	New Arab family with cerebral dysgenesis, neuropathy, ichthyosis and keratoderma syndrome suggests a possible founder effect for the c.223delG mutation.
SNAP29	1/1	PMID:31748968	Llaci	2019	Compound heterozygous mutations in SNAP29 is associated with Pelizaeus-Merzbacher-like disorder (PMLD).
SNAP29	1/6	PMID:33977139	Mah-Som	2021	New Cohort of Patients With CEDNIK Syndrome Expands the Phenotypic and Genotypic Spectra.
SNAP29	0/2	PMID:35229899	Nanda	2022	CEDNIK syndrome with phenotypic variability.
SNAP29	0/1	PMID:35093605	Nunes	2022	CEDNIK syndrome in a Brazilian patient with compound heterozygous pathogenic variants.
SNAP29	0/1	PMID:30793783	Poojary	2019	CEDNIK syndrome in an Indian patient with a novel mutation of the SNAP29 gene.
SNAP29	0/1	PMID:29051910	Hsu	2017	CEDNIK: Phenotypic and Molecular Characterization of an Additional Patient and Review of the Literature.
SNAP29	1/1	PMID:33528536	Moreno-De-Luca	2021	Molecular Diagnostic Yield of Exome Sequencing in Patients With Cerebral Palsy.
CYP2U1	1/1	PMID:29761117	Takezawa	2018	Genomic analysis identifies masqueraders of full-term cerebral palsy.
CYP2U1	1/1	PMID:33528536	Moreno-De-Luca	2021	Molecular Diagnostic Yield of Exome Sequencing in Patients With Cerebral Palsy.
CYP2U1	2/2	PMID:34077496	Li	2022	In-depth analysis reveals complex molecular aetiology in a cohort of idiopathic cerebral palsy.
CYP2U1	1/1	PMID:29761117	Takezawa	2018	Genomic analysis identifies masqueraders of full-term cerebral palsy.
CYP2U1	0/11	PMID:23176821	Tesson	2012	Alteration of fatty-acid-metabolizing enzymes affects mitochondrial form and function in hereditary spastic paraplegia.
CYP2U1	0/3	PMID:33107650	Legrand	2021	Pseudoxanthoma elasticum overlaps hereditary spastic paraplegia type 56.
CYP2U1	0/23	PMID:34546337	Pujol	2021	Implication of folate deficiency in CYP2U1 loss of function.
CYP2U1	0/1	PMID:34316314	Sharawat	2021	Spastic Paraplegia-56 due to a Novel CYP2U1 Truncating Mutation in an Indian Boy: A New Report and Literature Review.
CYP2U1	0/2	PMID:29034544	Durand	2018	CYP2U1 activity is altered by missense mutations in hereditary spastic paraplegia 56.
CYP2U1	0/1	PMID:24337409	Citterio	2014	Mutations in CYP2U1, DDHD2 and GBA2 genes are rare causes of complicated forms of hereditary spastic paraparesis.
CYP2U1	0/2	PMID:36166872	Leeson	2022	Generation of iPSC lines from hereditary spastic paraplegia 56 (SPG56) patients and family members carrying CYP2U1 mutations.
CYP2U1	0/1	PMID:28725025	Minase	2017	An atypical case of SPG56/CYP2U1-related spastic paraplegia presenting with delayed myelination.
CYP2U1	0/1	PMID:37102293	Zhang	2023	[Analysis of CYP2U1 gene variants in a child with Hereditary spastic paraplegia type 56].
CYP2U1	0/4	PMID:32006740	Bibi	2020	Rare novel CYP2U1 and ZFYVE26 variants identified in two Pakistani families with spastic paraplegia.
CYP2U1	0/2	PMID:39605873	Sallo	2025	Characterization of the Retinal Phenotype Using Multimodal Imaging in Novel Compound Heterozygote Variants of CYP2U1.
CYP2U1	0/2	PMID:38058766	Wong	2024	CYP2U1: An emerging treatable neurometabolic disease with cerebral folate deficiency in 2 Chinese brothers.
CYP2U1	0/1	PMID:34828401	El Matri	2021	Macular Dystrophy with Bilateral Macular Telangiectasia Related to the CYP2U1 Pathogenic Variant Assessed with Multimodal Imaging Including OCT-Angiography.
CYP2U1	0/3	PMID:26914923	Leonardi	2016	Pigmentary degenerative maculopathy as prominent phenotype in an Italian SPG56/CYP2U1 family.
CYP2U1	0/2	PMID:27292318	Kariminejad	2016	CYP2U1 mutations in two Iranian patients with activity induced dystonia, motor regression and spastic paraplegia.
SLC6A8	0/1	PMID:11326334	Salomons	2001	X-linked creatine-transporter gene (SLC6A8) defect: a new creatine-deficiency syndrome.
SLC6A8	0/1	PMID:12210795	Bizzi	2002	X-linked creatine deficiency syndrome: a novel mutation in creatine transporter gene SLC6A8.
SLC6A8	0/5	PMID:11898126	Hahn	2002	X-linked mental retardation with seizures and carrier manifestations is caused by a mutation in the creatine-transporter gene (SLC6A8) located in Xq28.
SLC6A8	0/17	PMID:15154114	Rosenberg	2004	High prevalence of SLC6A8 deficiency in X-linked mental retardation.
SLC6A8	0/6	PMID:16738945	Clark	2006	X-linked creatine transporter (SLC6A8) mutations in about 1% of males with mental retardation of unknown etiology.
SLC6A8	0/4	PMID:17101918	Lion-Fran√ßois	2006	High frequency of creatine deficiency syndromes in patients with unexplained mental retardation.
SLC6A8	0/1	PMID:39418753	Longo	2024	Response to therapy of creatine transporter deficiency caused by a hypomorphic variant in SLC6A8.
SLC6A8	0/1	PMID:39235923	Zhang	2024	Efficacy of creatine supplementation in a patient with epilepsy with SLC6A8 gene mutations.
SLC6A8	0/31	PMID:38531017	Curie	2024	Clinical Characteristics, Developmental Trajectory, and Caregiver Burden of Patients With Creatine Transporter Deficiency (<i>SLC6A8</i>).
SLC6A8	0/1	PMID:37924775	Horvat	2023	A case of drug-resistant epilepsy and autism with de novo SLC6A8 gene variant.
SLC6A8	0/20	PMID:37850681	Abdennadher	2024	Characterization of seizures and EEG findings in creatine transporter deficiency due to SLC6A8 mutation.
SLC6A8	0/1	PMID:36752093	Tise	2023	Creatine Transporter Deficiency Presenting as Failure to Thrive: A Case Report of a Novel <i>SLC6A8</i> Variant Causing a Treatable but Likely Underdiagnosed Genetic Disorder.
SLC6A8	0/3	PMID:35588794	Shen	2022	Identification of novel variations in SLC6A8 and GAMT genes causing cerebral creatine deficiency syndrome.
SLC6A8	0/2	PMID:30400883	Wang	2018	A novel SLC6A8 mutation associated with intellectual disabilities in a Chinese family exhibiting creatine transporter deficiency: case report.
SLC6A8	0/1	PMID:27081545	Cervera-Acedo	2015	A novel SLC6A8 mutation associated with motor dysfunction in a child exhibiting creatine transporter deficiency.
SLC6A8	0/28	PMID:24953403	Dunbar	2014	Treatment of X-linked creatine transporter (SLC6A8) deficiency: systematic review of the literature and three new cases.
SLC6A8	0/3	PMID:24190795	Dreha-Kulaczewski	2014	A Novel SLC6A8 Mutation in a Large Family with X-Linked Intellectual Disability: Clinical and Proton Magnetic Resonance Spectroscopy Data of Both Hemizygous Males and Heterozygous Females.
SLC6A8	0/4	PMID:22644605	Valayannopoulos	2013	Functional and electrophysiological characterization of four non-truncating mutations responsible for creatine transporter (SLC6A8) deficiency syndrome.
SLC6A8	0/1	PMID:21267006	Jensen	2011	Hybridisation-based resequencing of 17 X-linked intellectual disability genes in 135 patients reveals novel mutations in ATRX, SLC6A8 and PQBP1.
SLC6A8	0/1	PMID:21144783	Battini	2011	Language disorder with mild intellectual disability in a child affected by a novel mutation of SLC6A8 gene.
SLC6A8	0/3	PMID:24137762	Puusepp	2010	The screening of SLC6A8 deficiency among Estonian families with X-linked mental retardation.
SLC6A8	0/1	PMID:20002129	Alcaide	2010	A new case of creatine transporter deficiency associated with mild clinical phenotype and a novel mutation in the SLC6A8 gene.
SLC6A8	0/1	PMID:18443316	Anselm	2008	Cardiac manifestations in a child with a novel mutation in creatine transporter gene SLC6A8.
SLC6A8	0/1	PMID:17603797	Battini	2007	Mental retardation and verbal dyspraxia in a new patient with de novo creatine transporter (SLC6A8) mutation.
SLC6A8	0/2	PMID:16143026	Kleefstra	2005	Progressive intestinal, neurological and psychiatric problems in two adult males with cerebral creatine deficiency caused by an SLC6A8 mutation.
SLC6A8	0/1	PMID:16086185	Schiaffino	2005	X-linked creatine transporter deficiency: clinical description of a patient with a novel SLC6A8 gene mutation.
SLC6A8	0/4	PMID:15690373	Mancini	2005	Two novel mutations in SLC6A8 cause creatine transporter defect and distinctive X-linked mental retardation in two unrelated Dutch families.
SLC6A8	1/1	PMID:34077496	Li	2022	In-depth analysis reveals complex molecular aetiology in a cohort of idiopathic cerebral palsy.
KDM5C	3/3	PMID:25666757	McMichael	2015	Whole-exome sequencing points to considerable genetic heterogeneity of cerebral palsy.
KDM5C	1/1	PMID:31700678	van Eyk	2019	Targeted resequencing identifies genes with recurrent variation in cerebral palsy.
KDM5C	1/1	PMID:33528536	Moreno-De-Luca	2021	Molecular Diagnostic Yield of Exome Sequencing in Patients With Cerebral Palsy.
KDM5C	0/18	PMID:15586325	Jensen	2005	Mutations in the JARID1C gene, which is involved in transcriptional regulation and chromatin remodeling, cause X-linked mental retardation.
KDM5C	0/19	PMID:32279304	Carmignac	2020	Further delineation of the female phenotype with KDM5C disease causing variants: 19 new individuals and review of the literature.
KDM5C	0/3	PMID:31419599	Guerra	2020	DNA methylation fingerprint of monozygotic twins and their singleton sibling with intellectual disability carrying a novel KDM5C mutation.
KDM5C	0/3	PMID:39900177	Chapin	2025	A novel KDM5C variant corrects a previously erroneous diagnosis.
KDM5C	0/2	PMID:24583395	Gon√ßalves	2014	KDM5C mutational screening among males with intellectual disability suggestive of X-Linked inheritance and review of the literature.
KDM5C	0/1	PMID:36553533	Lintas	2022	Expanding the Spectrum of <i>KDM5C</i> Neurodevelopmental Disorder: A Novel De Novo Stop Variant in a Young Woman and Emerging Genotype-Phenotype Correlations.
KDM5C	0/1	PMID:29670509	Vallianatos	2018	Altered Gene-Regulatory Function of KDM5C by a Novel Mutation Associated With Autism and Intellectual Disability.
KDM5C	0/2	PMID:39948613	Meng	2025	A novel KDM5C mutation associated with intellectual disability: molecular mechanisms and clinical implications.
KDM5C	0/30	PMID:36434256	Leonardi	2023	Expanding the genetics and phenotypic spectrum of Lysine-specific demethylase 5C (KDM5C): a report of 13 novel variants.
KDM5C	0/1	PMID:39835750	Ghasemi	2025	Clinical Features and Genetic Characteristics of XLID Patients With KDM5C Gene Mutations: Insights on Phenotype-Genotype Correlations From 175 Previous Cases and Identification of a Novel Variant.
KDM5C	0/1	PMID:25666439	Brookes	2015	Mutations in the intellectual disability gene KDM5C reduce protein stability and demethylase activity.
KDM5C	0/1	PMID:34530748	Lippa	2021	A novel de novo KDM5C variant in a female with global developmental delay and ataxia: a case report.
KDM5C	0/1	PMID:33446955	Kawano-Matsuda	2021	X-linked mental retardation and severe short stature with a novel mutation of the <i>KDM5C</i> gene.
KDM5C	0/2	PMID:21575681	Santos-Rebou√ßas	2011	A novel nonsense mutation in KDM5C/JARID1C gene causing intellectual disability, short stature and speech delay.
KDM5C	0/10	PMID:18697827	Abidi	2008	Mutations in JARID1C are associated with X-linked mental retardation, short stature and hyperreflexia.
KDM5C	0/1	PMID:25858702	Fieremans	2015	Microdeletion of the escape genes KDM5C and IQSEC2 in a girl with severe intellectual disability and autistic features.
KDM5C	0/3	PMID:26919706	Fujita	2016	Different X-linked KDM5C mutations in affected male siblings: is maternal reversion error involved?
KDM5C	0/3	PMID:31419599	Guerra	2020	DNA methylation fingerprint of monozygotic twins and their singleton sibling with intellectual disability carrying a novel KDM5C mutation.
KDM5C	0/1	PMID:36536324	Shen	2022	A female case with novel KDM5C heterozygous variation presenting with Claes-Jensen type-like phonotype.
KDM5C	0/1	PMID:35781022	Coursimault	2022	Contribution of DNA methylation profiling to the reclassification of a variant of uncertain significance in the KDM5C gene.
KDM5C	0/4	PMID:26059843	Moey	2016	Xp11.2 microduplications including IQSEC2, TSPYL2 and KDM5C genes in patients with neurodevelopmental disorders.
KDM5C	0/7	PMID:22326837	Ounap	2012	A novel c.2T¬†>¬†C mutation of the KDM5C/JARID1C gene in one large family with X-linked intellectual disability.
KDM5C	0/2	PMID:23356856	Grafodatskaya	2013	Multilocus loss of DNA methylation in individuals with mutations in the histone H3 lysine 4 demethylase KDM5C.
ECHS1	2/2	PMID:33528536	Moreno-De-Luca	2021	Molecular Diagnostic Yield of Exome Sequencing in Patients With Cerebral Palsy.
ECHS1	1/1	PMID:35076175	Chopra	2022	Mendelian etiologies identified with whole exome sequencing in cerebral palsy.
ECHS1	0/2	PMID:25125611	Peters	2014	ECHS1 mutations in Leigh disease: a new inborn error of metabolism affecting valine metabolism.
ECHS1	0/1	PMID:25393721	Sakai	2015	ECHS1 mutations cause combined respiratory chain deficiency resulting in Leigh syndrome.
ECHS1	0/2	PMID:26251176	Yamada	2015	Clinical, biochemical and metabolic characterisation of a mild form of human short-chain enoyl-CoA hydratase deficiency: significance of increased N-acetyl-S-(2-carboxypropyl)cysteine excretion.
ECHS1	0/10	PMID:26000322	Haack	2015	Deficiency of ECHS1 causes mitochondrial encephalopathy with cardiac involvement.
ECHS1	0/4	PMID:26099313	Tetreault	2015	Whole-exome sequencing identifies novel ECHS1 mutations in Leigh syndrome.
ECHS1	1/4	PMID:29575569	Fitzsimons	2018	Clinical, biochemical, and genetic features of four patients with short-chain enoyl-CoA hydratase (ECHS1) deficiency.
ECHS1	0/4	PMID:33112498	Simon	2021	ECHS1 disease in two unrelated families of Samoan descent: Common variant - rare disorder.
ECHS1	0/13	PMID:35856138	Ozlu	2022	ECHS1 deficiency and its biochemical and clinical phenotype.
ECHS1	0/13	PMID:36200804	Fran√ßois-Heude	2022	Movement disorders in valine m√©tabolism diseases caused by HIBCH and ECHS1 deficiencies.
ECHS1	0/5	PMID:37055166	Kishita	2023	Strategic validation of variants of uncertain significance in <i>ECHS1</i> genetic testing.
ECHS1	0/2	PMID:32800686	Masnada	2020	Phenotypic spectrum of short-chain enoyl-Coa hydratase-1 (ECHS1) deficiency.
ECHS1	0/1	PMID:27221955	Nair	2016	Novel ECHS1 mutation in an Emirati neonate with severe metabolic acidosis.
ECHS1	0/2	PMID:32013919	Yang	2020	Clinical, biochemical and metabolic characterization of patients with short-chain enoyl-CoA hydratase(ECHS1) deficiency: two case reports and the review of the literature.
ECHS1	0/1	PMID:25393721	Sakai	2015	ECHS1 mutations cause combined respiratory chain deficiency resulting in Leigh syndrome.
ECHS1	0/4	PMID:26099313	Tetreault	2015	Whole-exome sequencing identifies novel ECHS1 mutations in Leigh syndrome.
ECHS1	0/1	PMID:28755360	Huffnagel	2018	Mitochondrial Encephalopathy and Transient 3-Methylglutaconic Aciduria in ECHS1 Deficiency: Long-Term Follow-Up.
ECHS1	0/1	PMID:31908952	Pajares	2020	An incidental finding in newborn screening leading to the diagnosis of a patient with <i>ECHS1</i> mutations.
ECHS1	0/2	PMID:27090768	Olgiati	2016	Paroxysmal exercise-induced dystonia within the phenotypic spectrum of ECHS1 deficiency.
ECHS1	0/1	PMID:31016024	Uchino	2019	A novel compound heterozygous variant of <i>ECHS1</i> identified in a Japanese patient with Leigh syndrome.
ECHS1	0/1	PMID:28039521	Mahajan	2017	ECHS1 deficiency-associated paroxysmal exercise-induced dyskinesias: case presentation and initial benefit of intervention.
ECHS1	0/2	PMID:26920905	Ganetzky	2016	ECHS1 Deficiency as a Cause of Severe Neonatal Lactic Acidosis.
ECHS1	0/13	PMID:32677093	Marti-Sanchez	2021	Delineating the neurological phenotype in children with defects in the ECHS1 or HIBCH gene.
ECHS1	0/3	PMID:38363494	Maalej	2024	Molecular and in silico investigation of a novel ECHS1 gene mutation in a consanguine family with short-chain enoyl-CoA hydratase deficiency and Mt-DNA depletion: effect on trimer assembly and catalytic activity.
ECHS1	0/1	PMID:36064416	Pata	2022	Clinical improvements after treatment with a low-valine and low-fat diet in a pediatric patient with enoyl-CoA hydratase, short chain 1 (ECHS1) deficiency.
ECHS1	0/5	PMID:32677908	Sun	2020	Novel ECHS1 mutations in Leigh syndrome identified by whole-exome sequencing in five Chinese families: case report.
ECHS1	0/1	PMID:35098523	Preusse	2022	A Case of ECHS1 Deficiency with Severe Encephalopathy and Status Epilepticus after a Propofol Sedation: Case Report.
ECHS1	0/3	PMID:32858208	Illsinger	2020	Paroxysmal and non-paroxysmal dystonia in 3 patients with biallelic ECHS1 variants: Expanding the neurological spectrum and therapeutic approaches.
ECHS1	0/1	PMID:32354323	Wu	2020	Two novel ECHS1 variants, affecting splicing and reducing enzyme activity, is associated with mitochondrial encephalopathy in infant: a case report.
ECHS1	0/4	PMID:29575569	Fitzsimons	2018	Clinical, biochemical, and genetic features of four patients with short-chain enoyl-CoA hydratase (ECHS1) deficiency.
ECHS1	0/2	PMID:33139125	Sato-Shirai	2021	Valine-restricted diet for patients with ECHS1 deficiency: Divergent clinical outcomes in two Japanese siblings.
ECHS1	0/4	PMID:26081110	Ferdinandusse	2015	Clinical and biochemical characterization of four patients with mutations in ECHS1.
ECHS1	0/1	PMID:26163321	Peters	2015	Metabolite studies in HIBCH and ECHS1 defects: Implications for screening.
ECHS1	0/2	PMID:32329585	Ronchi	2020	Dystonia-ataxia syndrome with permanent torsional nystagmus caused by ECHS1 deficiency.
ECHS1	0/1	PMID:39387038	Murofushi	2024	Increased ketone levels as a key magnetic resonance spectroscopic findings during acute exacerbation in <i>ECHS1</i>-related Leigh syndrome.
ECHS1	0/2	PMID:33688149	Senthilkumar	2020	Paroxysmal Exercise-Induced Dyskinesia in Siblings due to <i>ECHS1</i> Gene Mutation - First Indian Case Report.
ECHS1	0/1	PMID:32777769	Sequiera	2020	Generation of human induced pluripotent stem cell (hiPSC) line UOMi001-A from a patient with Leigh-like syndrome harbouring compound heterozygous variants in ECHS1 gene.
PCDH19	1/1	PMID:33557955	Garc√≠a-Hern√°ndez	2021	Pathogenic convergence of CNVs in genes functionally associated to a severe neuromotor developmental delay syndrome.
PCDH19	0/56	PMID:18469813	Dibbens	2008	X-linked protocadherin 19 mutations cause female-limited epilepsy and cognitive impairment.
PCDH19	0/3	PMID:19752159	Hynes	2010	Epilepsy and mental retardation limited to females with PCDH19 mutations can present de novo or in single generation families.
PCDH19	0/13	PMID:20713952	Marini	2010	Protocadherin 19 mutations in girls with infantile-onset epilepsy.
PCDH19	0/13	PMID:33262389	Shibata	2021	Comparative characterization of PCDH19 missense and truncating variants in PCDH19-related epilepsy.
PCDH19	0/12	PMID:31714027	Yang	2019	Novel and de novo mutation of PCDH19 in Girls Clustering Epilepsy.
PCDH19	0/9	PMID:39017914	Kovacs	2024	Multicenter retrospective study of patients with PCDH19-related epilepsy: The first Hungarian cohort.
PCDH19	0/24	PMID:39146709	Feng	2024	Phenotypic and genotypic characteristics of children with PCDH19 clustering epilepsy in China.
PCDH19	0/11	PMID:36408521	Chen	2022	<i>PCDH19</i>-related epilepsy in mosaic males: The phenotypic implication of genotype and variant allele frequency.
PCDH19	0/15	PMID:39187419	Liu	2025	Dravet-like syndrome with PCDH19 mutations in Taiwan - A multicenter study.
PCDH19	0/13	PMID:30530412	Chemaly	2018	Early and long-term electroclinical features of patients with epilepsy and PCDH19 mutation.
PCDH19	0/1	PMID:37186408	Alaverdian	2023	Modeling PCDH19 clustering epilepsy by Neurogenin 2 induction of patient-derived induced pluripotent stem cells.
PCDH19	0/60	PMID:31665840	Chen	2019	[Clinical characteristics of PCDH19-female limited epilepsy].
PCDH19	0/21	PMID:36870093	Sullivan	2023	Phase 2, placebo-controlled clinical study of oral ganaxolone in PCDH19-clustering epilepsy.
PCDH19	0/2	PMID:39457436	Gabald√≥n-Albero	2024	Triplication of the <i>PCDH19</i> Gene as a Novel Disease Mechanism Leading to Epileptic Encephalopathy Resembling Loss-of-Function Pathogenic Variants.
PCDH19	0/1	PMID:34331950	Hung	2021	X-chromosome inactivation and PCDH19-associated epileptic encephalopathy: A novel PCDH19 variant in a Chinese family.
PCDH19	0/15	PMID:23334464	van Harssel	2013	Clinical and genetic aspects of PCDH19-related epilepsy syndromes and the possible role of PCDH19 mutations in males with autism spectrum disorders.
PCDH19	0/21	PMID:30287595	Liu	2019	Mosaicism and incomplete penetrance of <i>PCDH19</i> mutations.
PCDH19	0/4	PMID:38891919	Szalai	2024	NGS-Based Identification of Two Novel <i>PCDH19</i> Mutations in Female Patients with Early-Onset Epilepsy.
PCDH19	0/15	PMID:27371789	Trivisano	2016	PCDH19-related epilepsy and Dravet Syndrome: Face-off between two early-onset epilepsies with fever sensitivity.
PCDH19	0/1	PMID:35860011	Johannessen	2022	Behavioral and neuropsychological profile of a male patient with mosaic PCDH19 mutation.
PCDH19	0/42	PMID:29377098	Smith	2018	PCDH19-related epilepsy is associated with a broad neurodevelopmental spectrum.
PCDH19	0/4	PMID:32189863	Gursoy	2020	Identification of <i>PCDH19</i> Gene Mutations/Deletions in Patients with Early Onset Epilepsy.
PCDH19	0/2	PMID:25218114	Gagliardi	2015	PCDH19 mutations in female patients from Southern Italy.
PCDH19	0/1	PMID:33399642	Venegas Silva	2020	Pathogenic variant in the PCDH19 gene in a patient with epilepsy and cognitive disability.
PCDH19	0/20	PMID:32582916	Lenge	2020	Quantitative MRI-Based Analysis Identifies Developmental Limbic Abnormalities in PCDH19 Encephalopathy.
PCDH19	0/1	PMID:36247776	Chen	2022	Case report: A novel mosaic nonsense mutation of <i>PCDH19</i> in a Chinese male with febrile epilepsy.
PCDH19	0/17	PMID:23712037	Higurashi	2013	PCDH19-related female-limited epilepsy: further details regarding early clinical features and therapeutic efficacy.
PCDH19	0/60	PMID:30451291	Trivisano	2018	Defining the electroclinical phenotype and outcome of PCDH19-related epilepsy: A multicenter study.
PCDH19	0/7	PMID:22050978	Higurashi	2012	PCDH19 mutation in Japanese females with epilepsy.
PCDH19	0/12	PMID:28471529	Trivisano	2017	Reduced steroidogenesis in patients with PCDH19-female limited epilepsy.
PCDH19	0/15	PMID:32852734	Kolc	2020	PCDH19 Pathogenic Variants in Males: Expanding the Phenotypic Spectrum.
PCDH19	0/3	PMID:37956604	Simmons	2023	Epilepsy surgery as a treatment option for select patients with PCDH19-related epilepsy.
PCDH19	0/5	PMID:28669061	de Lange	2017	Male patients affected by mosaic PCDH19 mutations: five new cases.
PCDH19	0/7	PMID:27143072	Liu	2016	[Genotype and phenotype of female Dravet syndrome with PCDH19 mutations].
PCDH19	0/4	PMID:25227595	Leonardi	2014	Identification of four novel PCDH19 Mutations and prediction of their functional impact.
PCDH19	0/5	PMID:30828795	Vlaskamp	2019	Schizophrenia is a later-onset feature of PCDH19 Girls Clustering Epilepsy.
PCDH19	0/11	PMID:25499160	Cappelletti	2015	Cognitive development in females with PCDH19 gene-related epilepsy.
PCDH19	0/1	PMID:30572518	Zhang	2018	Case report of a novel PCDH19 frameshift mutation in a girl with epilepsy and mental retardation limited to females.
PCDH19	0/23	PMID:27527380	Liu	2017	The clinical spectrum of female epilepsy patients with PCDH19 mutations in a Chinese population.
PCDH19	0/1	PMID:38585543	Parmeggiani	2024	A Male Child with Infantile Epilepsy due to a Mosaic Missense Variant of PCDH19.
PCDH19	0/112	PMID:32366910	Kolc	2020	A standardized patient-centered characterization of the phenotypic spectrum of PCDH19 girls clustering epilepsy.
PCDH19	0/2	PMID:28690234	Yang	2017	[PCDH19 gene mutations lead to epilepsy with mental retardation limited to females in 2 cases and literature review].
PCDH19	0/5	PMID:26765483	Terracciano	2016	PCDH19-related epilepsy in two mosaic male patients.
PCDH19	0/3	PMID:32314541	Zhao	2020	A novel PCDH19 missense mutation, c.812G>A (p.Gly271Asp), identified using whole-exome sequencing in a Chinese family with epilepsy female restricted mental retardation syndrome.
PCDH19	0/1	PMID:35914944	Varughese	2022	Child Neurology: Initial Presentation of <i>PCDH19</i>-Related Epilepsy With New-Onset Refractory Status Epilepticus and Treatment With Anakinra.
PCDH19	0/1	PMID:29933145	Romasko	2018	PCDH19-related epilepsy in a male with Klinefelter syndrome: Additional evidence supporting PCDH19 cellular interference disease mechanism.
PCDH19	0/1	PMID:32949989	Rupin-Mas	2020	N3 sleep with rapid eye movements in a PCDH19 mutation: a new dissociate state between N3 and REM sleep.
PCDH19	0/1	PMID:28455388	Lyons	2017	PCDH19-related epilepsy: a rare but recognisable clinical syndrome in females.
PCDH19	0/2	PMID:33087045	Kozina	2020	Two novel PCDH19 mutations in Russian patients with epilepsy with intellectual disability limited to females: a case report.
PCDH19	0/35	PMID:22946748	Marini	2012	Focal seizures with affective symptoms are a major feature of PCDH19 gene-related epilepsy.
PCDH19	0/2	PMID:39553263	Alijanpour	2024	A Case Report of Parental Germline Mosaicism in the <i>PCDH19</i> Gene of Two Iranian Siblings.
PCDH19	0/5	PMID:29064093	Kurian	2018	Focal cortical malformations in children with early infantile epilepsy and PCDH19 mutations: case report.
PCDH19	0/1	PMID:32425876	Yang	2020	PCDH19-Related Epilepsy in Early Onset of Chinese Male Patient: Case Report and Literature Review.
PCDH19	0/1	PMID:27016041	Thiffault	2016	PCDH19-related epileptic encephalopathy in a male mosaic for a truncating variant.
PCDH19	0/3	PMID:29866057	Tan	2018	Chinese cases of early infantile epileptic encephalopathy: a novel mutation in the PCDH19 gene was proved in a mosaic male- case report.
PCDH19	0/1	PMID:22949144	Terracciano	2012	Somatic mosaicism of PCDH19 mutation in a family with low-penetrance EFMR.
PCDH19	0/8	PMID:27179713	Breuillard	2016	Autism spectrum disorder phenotype and intellectual disability in females with epilepsy and PCDH-19 mutations.
PCDH19	0/4	PMID:40623926	Wei	2025	[Clinical phenotype and genetic analysis of four cases of Epileptic encephalopathy caused by PCDH19 mutations].
PCDH19	0/1	PMID:26353454	Hoshina	2015	[A patient with an early diagnosis of PCDH19-related epilepsy].
PCDH19	0/1	PMID:28462982	Perez	2017	Somatic Mosaicism of PCDH19 in a male with early infantile epileptic encephalopathy and review of the literature.
PCDH19	0/1	PMID:39792735	Hu	2025	Abdominal pain as a novel manifestation in children with PCDH19-related epilepsy: A case report.
PCDH19	0/1	PMID:22633638	Dimova	2012	A novel PCDH19 mutation inherited from an unaffected mother.
PCDH19	0/3	PMID:20830798	Jamal	2010	Novel de novo PCDH19 mutations in three unrelated females with epilepsy female restricted mental retardation syndrome.
PCDH19	0/1	PMID:26954813	Samanta	2016	Epilepsy with PCDH19 mutation masquerading as benign partial epilepsy in infancy.
ADAT3	0/24	PMID:23620220	Alazami	2013	Mutation in ADAT3, encoding adenosine deaminase acting on transfer RNA, causes intellectual disability and strabismus.
ADAT3	0/15	PMID:26842963	El-Hattab	2016	ADAT3-related intellectual disability: Further delineation of the phenotype.
ADAT3	0/2	PMID:30296593	Sharkia	2019	A new case confirming and expanding the phenotype spectrum of ADAT3-related intellectual disability syndrome.
ADAT3	0/2	PMID:31687266	Thomas	2019	Novel Missense Variants in ADAT3 as a Cause of Syndromic Intellectual Disability.
ADAT3	0/3	PMID:32763916	Ramos	2020	Identification and rescue of a tRNA wobble inosine deficiency causing intellectual disability disorder.
ADAT3	0/1	PMID:29796286	Salehi Chaleshtori	2018	A novel 8-bp duplication in <i>ADAT3</i> causes mild intellectual disability.
ADAT3	0/1	PMID:34963848	AlDhalaan	2021	A Rare Case of Adenosine Deaminase tRNA-Specific 3 Mutation, Adrenal Insufficiency, and Rhabdomyolysis.
ADAT3	1/1	PMID:34321325	Yechieli	2022	Diagnostic yield of chromosomal microarray and trio whole exome sequencing in cryptogenic cerebral palsy.
BCAP31	1/1	PMID:31330203	Rinaldi	2020	BCAP31-related syndrome: The first de novo report.
BCAP31	1/1	PMID:39101156	Huggins	2024	Whole exome sequencing reveals a dual diagnosis of <i>BCAP31</i>-related syndrome and glutaric aciduria III.
BCAP31	2/12	PMID:33603160	Whalen	2021	Further delineation of BCAP31-linked intellectual disability: description of 17 new families with LoF and missense variants.
BCAP31	0/1	PMID:30713915	Vittal	2016	BCAP31 Mutation Causing a Syndrome of Congenital Dystonia, Facial Dysorphism and Central Hypomyelination Discovered Using Exome Sequencing.
BCAP31	0/1	PMID:28332767	Albanyan	2017	BCAP31-associated encephalopathy and complex movement disorder mimicking mitochondrial encephalopathy.
BCAP31	0/1	PMID:31953925	Shimizu	2020	Possible mitochondrial dysfunction in a patient with deafness, dystonia, and cerebral hypomyelination (DDCH) due to BCAP31 Mutation.
BCAP31	0/1	PMID:32652807	Kao	2020	De novo mutation and skewed X-inactivation in girl with BCAP31-related syndrome.
BCAP31	0/2	PMID:32681719	Louie	2020	Schimke XLID syndrome results from a deletion in BCAP31.
BCAP31	0/7	PMID:39831730	Paucar	2025	An X-Linked Ataxia Syndrome in a Family with Hearing Loss Associated with a Novel Variant in the BCAP31 Gene.
BCAP31	0/1	PMID:39911770	Suh	2024	Case Report: The first Korean familial case of <i>BCAP31</i>-related deafness, dystonia, and cerebral hypomyelination.
BCAP31	1/1	PMID:33528536	Moreno-De-Luca	2021	Molecular Diagnostic Yield of Exome Sequencing in Patients With Cerebral Palsy.
ARX	2/2	PMID:33528536	Moreno-De-Luca	2021	Molecular Diagnostic Yield of Exome Sequencing in Patients With Cerebral Palsy.
ARX	1/1	PMID:34321325	Yechieli	2022	Diagnostic yield of chromosomal microarray and trio whole exome sequencing in cryptogenic cerebral palsy.
ARX	0/1	PMID:34953338	Lahtinen	2022	Starting a DBS service for children: It's not the latitude but the attitude - Establishment of the paediatric DBS centre in Northern Finland.
ARX	0/9	PMID:12379852	Kitamura	2002	Mutation of ARX causes abnormal development of forebrain and testes in mice and X-linked lissencephaly with abnormal genitalia in humans.
ARX	0/20	PMID:14722918	Kato	2004	Mutations of ARX are associated with striking pleiotropy and consistent genotype-phenotype correlation.
ARX	0/16	PMID:11971879	Bienvenu	2002	ARX, a novel Prd-class-homeobox gene highly expressed in the telencephalon, is mutated in X-linked mental retardation.
ARX	0/7	PMID:15850492	Stepp	2005	XLMR in MRX families 29, 32, 33 and 38 results from the dup24 mutation in the ARX (Aristaless related homeobox) gene.
ARX	0/4	PMID:10398246	Hamel	1999	Four families (MRX43, MRX44, MRX45, MRX52) with nonspecific X-linked mental retardation: clinical and psychometric data and results of linkage analysis.
ARX	0/49	PMID:11889467	Str√∏mme	2002	Mutations in the human ortholog of Aristaless cause X-linked mental retardation and epilepsy.
ARX	0/6	PMID:12177367	Scheffer	2002	X-linked myoclonic epilepsy with spasticity and intellectual disability: mutation in the homeobox gene ARX.
ARX	0/2	PMID:17668384	Kato	2007	A longer polyalanine expansion mutation in the ARX gene causes early infantile epileptic encephalopathy with suppression-burst pattern (Ohtahara syndrome).
ARX	0/2	PMID:21108397	Giordano	2010	Familial Ohtahara syndrome due to a novel ARX gene mutation.
ARX	2/6	PMID:17664401	Guerrini	2007	Expansion of the first PolyA tract of ARX causes infantile spasms and status dystonicus.
ARX	0/8	PMID:15200506	Partington	2004	Three new families with X-linked mental retardation caused by the 428-451dup(24bp) mutation in ARX.
ARX	0/10	PMID:37879892	Gras	2024	Further characterisation of <i>ARX</i>-related disorders in females due to inherited or de novo variants.
ARX	2/2	PMID:34419634	Rodgers	2021	A novel ARX loss of function variant in female monozygotic twins is associated with chorea.
ARX	0/4	PMID:18462864	Wallerstein	2008	Expansion of the ARX spectrum.
ARX	0/3	PMID:38711225	Akula	2024	The spectrum of movement disorders in young children with ARX-related epilepsy-dyskinesia syndrome.
ARX	0/1	PMID:32257294	Takeshita	2020	Novel <i>ARX</i> mutation identified in infantile spasm syndrome patient.
ARX	0/8	PMID:26029707	Marques	2015	Unraveling the pathogenesis of ARX polyalanine tract variants using a clinical and molecular interfacing approach.
ARX	0/10	PMID:23583054	Mirzaa	2013	CDKL5 and ARX mutations in males with early-onset epilepsy.
ARX	0/1	PMID:36816814	Arvio	2023	Manifestations of Intellectual Disability, Dystonia, and Parkinson's Disease in an Adult Patient with <i>ARX</i> Gene Mutation c.558_560dup p.(Pro187dup).
ARX	0/3	PMID:31145546	Shoubridge	2019	Splice variant in ARX leading to loss of C-terminal region in a boy with intellectual disability and infantile onset developmental and epileptic encephalopathy.
ARX	0/1	PMID:29778428	Gorman	2018	Status dystonicus due to missense variant in ARX: Diagnosis and management.
ARX	0/1	PMID:37643961	Guo	2023	[Analysis of ARX gene variant in a child with X-linked lissencephaly with abnormal genitalia].
ARX	0/1	PMID:36845779	Iskandar	2023	Phenotypes of a female patient with novel de novo frameshift ARX variant identified by whole-exome sequencing: a case report.
ARX	0/1	PMID:22585566	Oegema	2012	Asymmetric polymicrogyria and periventricular nodular heterotopia due to mutation in ARX.
ARX	0/1	PMID:18458920	Okazaki	2008	Aristaless-related homeobox gene disruption leads to abnormal distribution of GABAergic interneurons in human neocortex: evidence based on a case of X-linked lissencephaly with abnormal genitalia (XLAG).
ARX	0/1	PMID:18842366	Miyata	2009	Analysis of the hypothalamus in a case of X-linked lissencephaly with abnormal genitalia (XLAG).
ARX	0/9	PMID:16235064	Poirier	2006	Screening of ARX in mental retardation families: Consequences for the strategy of molecular diagnosis.
ARX	0/1	PMID:39408661	Han	2024	The Aggravation of Neuropsychiatric Symptoms in the Offspring of a Korean Family with Intellectual Disability and Developmental Delay Caused by a Novel <i>ARX</i> p.Lys385Ter Variant.
ARX	0/3	PMID:28150386	Mattiske	2017	An Emerging Female Phenotype with Loss-of-Function Mutations in the Aristaless-Related Homeodomain Transcription Factor ARX.
ARX	0/2	PMID:14722918	Kato	2004	Mutations of ARX are associated with striking pleiotropy and consistent genotype-phenotype correlation.
ARX	0/6	PMID:12376946	Turner	2002	Variable expression of mental retardation, autism, seizures, and dystonic hand movements in two families with an identical ARX gene mutation.
ARX	0/1	PMID:32519823	Traversa	2020	Heterozygous nonsense ARX mutation in a family highlights the complexity of clinical and molecular diagnosis in case of chromosomal and single gene disorder co-inheritance.
ARX	0/2	PMID:19738637	Fullston	2010	Ohtahara syndrome in a family with an ARX protein truncation mutation (c.81C>G/p.Y27X).
ARX	0/5	PMID:16523516	Nawara	2006	The ARX mutations: a frequent cause of X-linked mental retardation.
ARX	0/1	PMID:23039062	Bettella	2013	Early-onset epileptic encephalopathy in a girl carrying a truncating mutation of the ARX gene: rethinking the ARX phenotype in females.
ARX	0/1	PMID:28174645	Tapie	2017	A novel mutation in the OAR domain of the ARX gene.
ARX	0/6	PMID:22490986	Shoubridge	2012	Is there a Mendelian transmission ratio distortion of the c.429_452dup(24bp) polyalanine tract ARX mutation?
ARX	0/4	PMID:25044608	Popovici	2014	Whole ARX gene duplication is compatible with normal intellectual development.
ARX	0/1	PMID:35121198	Gong	2022	Generation of an isogenic gene-corrected iPSC line (OGHFUi001-A-1) from a type 1 early infantile epileptic encephalopathy (EIEE1) patient with a hemizygous R330L mutation in the ARX gene.
ARX	0/3	PMID:22922607	Kuwaik	2012	Novel mutation in ARX associated with early hand preference and a mild phenotype.
ARX	0/1	PMID:21426321	Ek≈üioƒülu	2011	A novel mutation in the aristaless domain of the ARX gene leads to Ohtahara syndrome, global developmental delay, and ambiguous genitalia in males and neuropsychiatric disorders in females.
ARX	0/4	PMID:21204215	Coss√©e	2011	ARX polyalanine expansions are highly implicated in familial cases of mental retardation with infantile epilepsy and/or hand dystonia.
ARX	0/1	PMID:17641262	Troester	2007	A novel mutation of the ARX gene in a male with nonsyndromic mental retardation.
ARX	0/1	PMID:34968892	Wang	2022	Generation of an induced pluripotent stem cell line from an Ohtahara syndrome patient with the hemizygous mutation p.Q503Afs*28 (c.1507_1508del) in the ARX gene.
ARX	0/1	PMID:20148114	Shoubridge	2010	Mutations in the nuclear localization sequence of the Aristaless related homeobox; sequestration of mutant ARX with IPO13 disrupts normal subcellular distribution of the transcription factor and retards cell division.
ARX	0/6	PMID:12177367	Scheffer	2002	X-linked myoclonic epilepsy with spasticity and intellectual disability: mutation in the homeobox gene ARX.
ARX	0/1	PMID:21416597	Conti	2011	Corpus callosum agenesis, severe mental retardation, epilepsy, and dyskinetic quadriparesis due to a novel mutation in the homeodomain of ARX.
ARX	0/2	PMID:20384723	Kato	2010	Frameshift mutations of the ARX gene in familial Ohtahara syndrome.
ARX	0/1	PMID:15151512	Van Esch	2004	ARX mutation in a boy with transsphenoidal encephalocele and hypopituitarism.
ARX	0/1	PMID:19747203	Absoud	2010	A novel ARX phenotype: rapid neurodegeneration with Ohtahara syndrome and a dyskinetic movement disorder.
ARX	0/3	PMID:15199382	Gr√∏nskov	2004	Screening of the ARX gene in 682 retarded males.
ARX	0/3	PMID:12142061	Str√∏mme	2002	Infantile spasms, dystonia, and other X-linked phenotypes caused by mutations in Aristaless related homeobox gene, ARX.
ARX	0/1	PMID:23072184	Arikan	2012	C.428_451 dup(24bp) mutation of the ARX gene detected in a Turkish family.
ARX	0/18	PMID:17082467	Szczaluba	2006	Genotype-phenotype associations for ARX gene duplication in X-linked mental retardation.
ARX	0/2	PMID:17613295	Rujirabanjerd	2007	Mutation screening of the Aristaless-related homeobox (ARX) gene in Thai pediatric patients with delayed development: first report from Thailand.
ARX	0/2	PMID:21108397	Giordano	2010	Familial Ohtahara syndrome due to a novel ARX gene mutation.
ARX	0/2	PMID:26306640	Moey	2016	Reinitiation of mRNA translation in a patient with X-linked infantile spasms with a protein-truncating variant in ARX.
ARX	0/2	PMID:12874405	Uyanik	2003	ARX mutations in X-linked lissencephaly with abnormal genitalia.
ARX	0/3	PMID:19606478	Reish	2009	A novel de novo 27 bp duplication of the ARX gene, resulting from postzygotic mosaicism and leading to three severely affected males in two generations.
ARX	0/1	PMID:29343471	Breen	2018	Infantile-onset hand dystonia with intellectual disability: Clues to <i>ARX</i> mutations.
ARX	0/2	PMID:17668384	Kato	2007	A longer polyalanine expansion mutation in the ARX gene causes early infantile epileptic encephalopathy with suppression-burst pattern (Ohtahara syndrome).
ARX	0/1	PMID:31324350	Kwong	2019	ARX-associated infantile epileptic-dyskinetic encephalopathy with responsiveness to valproate for controlling seizures and reduced activity of muscle mitochondrial complex IV.
ARX	0/2	PMID:19507262	Demos	2009	Clinical study of two brothers with a novel 33 bp duplication in the ARX gene.
ARX	0/3	PMID:16762829	Gestinari-Duarte	2006	ARX mutation c.428-451dup (24bp) in a Brazilian family with X-linked mental retardation.
ARX	0/2	PMID:16078051	Poirier	2005	Maternal mosaicism for mutations in the ARX gene in a family with X linked mental retardation.
ARX	0/1	PMID:18823727	Shinozaki	2009	Expansion of the first polyalanine tract of the ARX gene in a boy presenting with generalized dystonia in the absence of infantile spasms.
ARX	0/1	PMID:34087996	Jia	2021	Generation of an induced pluripotent stem cell line (OGHFUi001-A) from a type 1 early infantile epileptic encephalopathy with ARX mutation.
ARX	0/4	PMID:23657928	Charzewska	2013	Expanding the phenotype associated with missense mutations of the ARX gene.
ARX	0/1	PMID:12874418	Kato	2003	Polyalanine expansion of ARX associated with cryptogenic West syndrome.
ARX	0/3	PMID:19085879	Romero-Rubio	n.d.	[ARX mutations and mental retardation of unknown etiology: three new cases in Spain].
ARX	0/1	PMID:16097002	Bhat	2005	A novel in-frame deletion in ARX is associated with lissencephaly with absent corpus callosum and hypoplastic genitalia.
ARX	0/1	PMID:32034737	Shen	2020	[Identification of a c.1A>G initial codon variation of ARX gene in a child with severe mental retardation].
FGFR1	0/5	PMID:26942290	Bennett	2016	Mosaic Activating Mutations in FGFR1 Cause Encephalocraniocutaneous Lipomatosis.
FGFR1	0/6	PMID:23812909	Simonis	2013	FGFR1 mutations cause Hartsfield syndrome, the unique association of holoprosencephaly and ectrodactyly.
FGFR1	0/10	PMID:12627230	Dod√©	2003	Loss-of-function mutations in FGFR1 cause autosomal dominant Kallmann syndrome.
FGFR1	0/2	PMID:15001591	Sato	2004	Clinical assessment and mutation analysis of Kallmann syndrome 1 (KAL1) and fibroblast growth factor receptor 1 (FGFR1, or KAL2) in five families and 18 sporadic patients.
FGFR1	0/8	PMID:16606836	Pitteloud	2006	Mutations in fibroblast growth factor receptor 1 cause both Kallmann syndrome and normosmic idiopathic hypogonadotropic hypogonadism.
FGFR1	0/3	PMID:17360555	Riley	2007	Impaired FGF signaling contributes to cleft lip and palate.
FGFR1	0/9	PMID:19820032	Raivio	2009	Impaired fibroblast growth factor receptor 1 signaling as a cause of normosmic idiopathic hypogonadotropic hypogonadism.
FGFR1	0/7	PMID:25394172	Villanueva	2015	Congenital hypogonadotropic hypogonadism with split hand/foot malformation: a clinical entity with a high frequency of FGFR1 mutations.
FGFR1	0/1	PMID:10861678	Roscioli	2000	Clinical findings in a patient with FGFR1 P252R mutation and comparison with the literature.
FGFR1	0/4	PMID:15625620	White	2005	Mutations that cause osteoglophonic dysplasia define novel roles for FGFR1 in bone elongation.
FGFR1	0/1	PMID:16470795	Farrow	2006	Extended mutational analyses of FGFR1 in osteoglophonic dysplasia.
FGFR1	0/31	PMID:7874169	Muenke	1994	A common mutation in the fibroblast growth factor receptor 1 gene in Pfeiffer syndrome.
FGFR1	0/4	PMID:14564217	Rossi	2003	The appearance of the feet in Pfeiffer syndrome caused by FGFR1 P252R mutation.
FGFR1	0/1	PMID:11173846	Kress	2000	An unusual FGFR1 mutation (fibroblast growth factor receptor 1 mutation) in a girl with non-syndromic trigonocephaly.
FGFR1	0/14	PMID:33983622	Li	2021	Comparison of Clinical Characteristics and Spermatogenesis in CHH Patients Caused by PROKR2 and FGFR1 Mutations.
FGFR1	0/10	PMID:31748124	Men	2020	Genotypic and phenotypic spectra of FGFR1, FGF8, and FGF17 mutations in a Chinese cohort with idiopathic hypogonadotropic hypogonadism.
FGFR1	0/4	PMID:34440300	Wang	2021	Novel <i>FGFR1</i> Variants Are Associated with Congenital Scoliosis.
FGFR1	0/1	PMID:30787447	Palumbo	2019	A novel dominant-negative FGFR1 variant causes Hartsfield syndrome by deregulating RAS/ERK1/2 pathway.
FGFR1	0/1	PMID:28411082	Luo	2017	A dominant negative FGFR1 mutation identified in a Kallmann syndrome patient.
FGFR1	0/7	PMID:28008864	Akku≈ü	2017	Hypogonadotropic Hypogonadism due to Novel FGFR1 Mutations.
FGFR1	0/1	PMID:40434549	Alexandraki	2025	A rare combination of hypogonadotropic hypogonadism, GH deficiency and rectal atresia in a female with an FGFR1 variant: a case report and systematic review of the literature.
FGFR1	0/146	PMID:37805574	Xu	2023	How human genetic context can inform pathogenicity classification: FGFR1 variation in idiopathic hypogonadotropic hypogonadism.
FGFR1	0/19	PMID:38227553	Yang	2024	Clinical manifestations and spermatogenesis outcomes in Chinese patients with congenital hypogonadotropic hypogonadism caused by inherited or de novo FGFR1 mutations.
FGFR1	0/2	PMID:26199944	Xu	2015	Novel FGFR1 and KISS1R Mutations in Chinese Kallmann Syndrome Males with Cleft Lip/Palate.
FGFR1	0/8	PMID:32485746	Choi	2021	Functional Characteristics of Novel FGFR1 Mutations in Patients with Isolated Gonadotropin-Releasing Hormone Deficiency.
FGFR1	0/1	PMID:25759380	Correa	2015	FGFR1 and PROKR2 rare variants found in patients with combined pituitary hormone deficiencies.
FGFR1	0/11	PMID:33548149	Nie	2021	Novel rare variants in FGFR1 and clinical characteristics analysis in a series of congenital hypogonadotropic hypogonadism patients.
FGFR1	0/1	PMID:23348274	Chokdeemboon	2013	FGFR1 and FGFR2 mutations in Pfeiffer syndrome.
FGFR1	0/2	PMID:32982993	Neocleous	2020	GnRH Deficient Patients With Congenital Hypogonadotropic Hypogonadism: Novel Genetic Findings in <i>ANOS1, RNF216, WDR11, FGFR1, CHD7</i>, and <i>POLR3A</i> Genes in a Case Series and Review of the Literature.
FGFR1	0/1	PMID:36384729	Wang	2022	Research on the variants of FGFR1 and CEP290 genes in idiopathic hypogonadotropin hypogonadism.
FGFR1	0/2	PMID:35457241	Fadiga	2022	A Novel <i>FGFR1</i> Missense Mutation in a Portuguese Family with Congenital Hypogonadotropic Hypogonadism.
FGFR1	0/2	PMID:41036481	Hunter	2025	Brachydactyly with Novel BMP8A and FGFR1 Variants: A Case Report with Review of Literature.
FGFR1	0/2	PMID:26051373	Sarfati	2015	Kallmann syndrome with FGFR1 and KAL1 mutations detected during fetal life.
FGFR1	0/2	PMID:35932482	Garc√≠a-Garc√≠a	2022	Identification of a novel mutation in <i>FGFR1</i> gene in mother and daughter with Kallmann syndrome.
FGFR1	0/7	PMID:33354214	Li	2020	Clinical Characteristics and Spermatogenesis in Patients with Congenital Hypogonadotropic Hypogonadism Caused by <i>FGFR1</i> Mutations.
FGFR1	0/1	PMID:36761495	Uchida	2023	A novel missense variant of <i>FGFR1</i> in a Japanese girl with Kallmann syndrome and holoprosencephaly.
FGFR1	0/3	PMID:40428317	Szoszkiewicz	2025	Intrafamilial Phenotypic Variability of the <i>FGFR1</i> p.Cys277Tyr Variant: A Case Report and Review of the Literature.
FGFR1	0/1	PMID:27055092	Mazen	2016	Homozygous Mutation of the FGFR1 Gene Associated with Congenital Heart Disease and 46,XY Disorder of Sex Development.
FGFR1	0/1	PMID:25619354	Qin	2014	[Children with idiopathic hypogonadotropic hypogonadism: clinical data analysis and mutations analysis of KAL1 and FGFR1 gene].
FGFR1	0/3	PMID:31512363	Courage	2019	Novel synonymous and missense variants in FGFR1 causing Hartsfield syndrome.
FGFR1	0/1	PMID:35928375	Sano	2022	Combined pituitary hormone deficiency in a patient with an <i>FGFR1</i> missense variant: case report and literature review.
FGFR1	0/7	PMID:26277103	Gon√ßalves	2015	Novel FGFR1 mutations in Kallmann syndrome and normosmic idiopathic hypogonadotropic hypogonadism: evidence for the involvement of an alternatively spliced isoform.
FGFR1	0/1	PMID:31605817	Champagne	2020	A de novo frameshift FGFR1 mutation extending the protein in an individual with multiple epiphyseal dysplasia and hypogonadotropic hypogonadism without anosmia.
FGFR1	0/7	PMID:26931467	Hong	2016	Dominant-negative kinase domain mutations in FGFR1 can explain the clinical severity of Hartsfield syndrome.
FGFR1	0/2	PMID:40260920	Othman	2025	New Phenotypic Features in FGFR1-Related Osteoglophonic Dysplasia.
FGFR1	0/1	PMID:27790375	Takagi	2016	Novel heterozygous mutation in the extracellular domain of <i>FGFR1</i> associated with Hartsfield syndrome.
FGFR1	0/1	PMID:35148738	Zou	2022	Abnormal eruption of teeth in relation to FGFR1 heterozygote mutation: a rare case of osteoglophonic dysplasia with 4-year follow-up.
FGFR1	0/1	PMID:28825856	Lansdon	2017	The Use of Variant Maps to Explore Domain-Specific Mutations of FGFR1.
[truncated: 4,120 more rows]

## Sheet: Table S7
gene	total	pubs	formated_p	pval	adj_pval
CTNNB1	55/405 (13.6%)	8/54	7.46e-69	2.69456e-71	7.46393e-69
ATM	33/198 (16.7%)	4/6	4e-44	1.44576e-46	4.00475e-44
SPR	20/55 (36.4%)	2/7	4.41e-34	1.59317e-36	4.41308e-34
AP4M1	15/27 (55.6%)	4/12	6.68e-29	2.4115e-31	6.67986e-29
PLP1	24/280 (8.6%)	11/44	1.18e-24	4.25535e-27	1.17873e-24
KANK1	14/42 (33.3%)	5/7	6.47e-23	2.33742e-25	6.47464e-23
PDHX	14/52 (26.9%)	1/14	2.11e-21	7.60596e-24	2.10685e-21
STXBP1	15/95 (15.8%)	2/4	3.5e-19	1.26439e-21	3.50235e-19
COL4A1	23/508 (4.5%)	13/108	2.59e-17	9.3524e-20	2.59061e-17
SLC6A3	10/28 (35.7%)	3/8	2.04e-16	7.37742e-19	2.04354e-16
SLC16A2	14/112 (12.5%)	7/26	2.42e-16	8.73203e-19	2.41877e-16
GNAO1	18/279 (6.5%)	13/64	4.78e-16	1.7264e-18	4.78212e-16
DYRK1A	14/220 (6.4%)	3/35	3.48e-12	1.25676e-14	3.48123e-12
AUTS2	12/142 (8.5%)	4/27	8.94e-12	3.22589e-14	8.93571e-12
NT5C2	7/31 (22.6%)	3/8	1.5e-09	5.39947e-12	1.49565e-09
RAB3GAP1	9/91 (9.9%)	2/23	3.42e-09	1.23624e-11	3.42439e-09
KAT6A	10/167 (6.0%)	1/29	3.77e-08	1.35966e-10	3.76627e-08
CACNA1A	19/1064 (1.8%)	6/191	3.75e-07	1.35492e-09	3.75314e-07
ATP1A3	10/220 (4.5%)	2/11	5.49e-07	1.98187e-09	5.48977e-07
GCDH	11/290 (3.8%)	3/27	5.75e-07	2.07698e-09	5.75323e-07
RNASEH2B	10/227 (4.4%)	4/24	7.42e-07	2.6771e-09	7.41558e-07
AP4E1	5/21 (23.8%)	3/9	1.32e-06	4.75078e-09	1.31597e-06
TH	6/45 (13.3%)	4/18	1.49e-06	5.37102e-09	1.48777e-06
SPAST	14/611 (2.3%)	5/12	2.5e-06	9.00767e-09	2.49512e-06
GAD1	5/24 (20.8%)	2/6	2.73e-06	9.84906e-09	2.72819e-06
ADCY5	7/91 (7.7%)	3/34	3.93e-06	1.42001e-08	3.93343e-06
DOCK6	5/26 (19.2%)	2/14	4.2e-06	1.51666e-08	4.20114e-06
PCDH12	5/34 (14.7%)	4/9	1.74e-05	6.28864e-08	1.74195e-05
ATL1	10/319 (3.1%)	7/31	1.84e-05	6.64237e-08	1.83994e-05
BCL11B	7/116 (6.0%)	4/26	2.12e-05	7.66215e-08	2.12242e-05
THOC2	5/36 (13.9%)	2/3	2.35e-05	8.47764e-08	2.34831e-05
HNRNPH2	7/142 (4.9%)	2/11	8.45e-05	3.0517e-07	8.45322e-05
NKX2-1	8/218 (3.7%)	7/44	0.000115	4.16886e-07	0.000115477
AP4S1	4/22 (18.2%)	1/8	0.000157	5.67455e-07	0.000157185
DDC	11/512 (2.1%)	4/17	0.000177	6.39844e-07	0.000177237
BCAP31	4/28 (14.3%)	3/10	0.000434	1.56564e-06	0.000433683
GNB1	5/74 (6.8%)	4/22	0.000913	3.29491e-06	0.000912691
PNKP	5/76 (6.6%)	3/25	0.00104	3.7601e-06	0.00104155
ERCC8	5/92 (5.4%)	3/30	0.00266	9.61807e-06	0.0026642
OTUD6B	3/17 (17.6%)	3/6	0.00493	1.77906e-05	0.00492799
ASXL3	5/109 (4.6%)	2/9	0.00607	2.19039e-05	0.00606737
COL4A2	4/80 (5.0%)	3/29	0.0296	0.000106799	0.0295834
ELOVL1	2/7 (28.6%)	1/4	0.0518	0.000187118	0.0518318
ZC4H2	4/113 (3.5%)	3/17	0.111	0.000401944	0.111339
SPTBN2	4/126 (3.2%)	3/10	0.168	0.000605837	0.167817
PDHA1	4/126 (3.2%)	3/37	0.168	0.000605837	0.167817
HPRT1	4/126 (3.2%)	4/30	0.168	0.000605837	0.167817
ALDH3A2	4/136 (2.9%)	3/20	0.223	0.000805896	0.223233
MAG	2/15 (13.3%)	2/7	0.255	0.000920759	0.25505
KIDINS220	2/16 (12.5%)	2/10	0.291	0.0010502	0.290905
ADNP	5/253 (2.0%)	2/19	0.302	0.00109055	0.302083
SGCE	8/706 (1.1%)	3/53	0.425	0.00153323	0.424706
MOCS2	2/20 (10.0%)	2/14	0.457	0.0016496	0.45694
HACE1	2/23 (8.7%)	1/8	0.605	0.00218349	0.604825
IRF2BPL	3/86 (3.5%)	2/23	0.636	0.00229467	0.635625
PURA	4/194 (2.1%)	2/28	0.817	0.00294872	0.816795
WWOX	1/1 (100.0%)	1/1	0.831	0.003	0.831
SNAP29	2/27 (7.4%)	2/10	0.832	0.00300524	0.832451
CHD8	2/29 (6.9%)	2/4	0.959	0.00346234	0.959069
ASXL1	2/31 (6.5%)	1/14	1	0.00394975	1
PROC	2/31 (6.5%)	1/5	1	0.00394975	1
GFAP	4/214 (1.9%)	1/48	1	0.00417753	1
SCN2A	6/504 (1.2%)	1/52	1	0.00455205	1
PPP2R5D	4/230 (1.7%)	2/12	1	0.00537923	1
UBA5	2/39 (5.1%)	1/15	1	0.00619493	1
ATP8A2	2/41 (4.9%)	1/13	1	0.00682826	1
TSEN54	3/131 (2.3%)	1/10	1	0.00743055	1
PRUNE1	2/46 (4.3%)	1/13	1	0.00853364	1
KCNB1	3/140 (2.1%)	2/20	1	0.00890461	1
TUBA1A	2/48 (4.2%)	1/10	1	0.00926368	1
CACNA1D	2/51 (3.9%)	1/16	1	0.010409	1
DYNC1H1	4/280 (1.4%)	1/45	1	0.010561	1
RAB3GAP2	2/54 (3.7%)	1/9	1	0.0116135	1
ARX	4/301 (1.3%)	2/73	1	0.013451	1
ITPR1	3/168 (1.8%)	2/34	1	0.0145204	1
GRIN2B	3/186 (1.6%)	1/27	1	0.0189766	1
FBXO31	1/7 (14.3%)	1/2	1	0.0208119	1
GRIN1	2/78 (2.6%)	2/23	1	0.0232459	1
SLC2A1	3/207 (1.4%)	2/25	1	0.0250259	1
ERCC6	2/86 (2.3%)	1/30	1	0.0278525	1
ARID2	2/88 (2.3%)	1/12	1	0.0290567	1
ADAR	3/222 (1.4%)	1/29	1	0.0299077	1
PDE10A	1/13 (7.7%)	1/4	1	0.0383057	1
KIF1A	3/247 (1.2%)	2/43	1	0.0390711	1
TCF4	3/262 (1.1%)	3/11	1	0.0451739	1
TUBB2B	1/16 (6.2%)	1/7	1	0.046935	1
TMEM67	2/122 (1.6%)	2/16	1	0.0524328	1
KCNQ2	4/480 (0.8%)	4/60	1	0.0580627	1
PGAP2	1/20 (5.0%)	1/8	1	0.0583204	1
SEPSECS	1/21 (4.8%)	1/15	1	0.0611454	1
AKT3	1/22 (4.5%)	1/18	1	0.063962	1
PANK2	3/318 (0.9%)	1/49	1	0.071762	1
MAP2K1	1/26 (3.8%)	1/15	1	0.075144	1
NAA10	2/152 (1.3%)	2/27	1	0.0769302	1
POLG	3/339 (0.9%)	1/17	1	0.0831782	1
SYNGAP1	2/162 (1.2%)	1/17	1	0.085757	1
UPF3B	1/30 (3.3%)	1/6	1	0.0861924	1
AMPD2	1/33 (3.0%)	1/11	1	0.0943921	1
ARHGEF9	1/41 (2.4%)	1/18	1	0.1159	1
SACS	2/200 (1.0%)	1/51	1	0.121703	1
DDHD2	1/46 (2.2%)	1/14	1	0.129082	1
UBE3A	2/211 (0.9%)	2/17	1	0.132697	1
EEF1A2	1/48 (2.1%)	1/18	1	0.1343	1
DDX3X	3/425 (0.7%)	3/31	1	0.136922	1
AP4B1	1/52 (1.9%)	1/17	1	0.144641	1
CTCF	1/61 (1.6%)	1/9	1	0.167461	1
AHDC1	1/62 (1.6%)	1/23	1	0.169958	1
KCNC3	1/67 (1.5%)	1/12	1	0.182335	1
TREX1	2/262 (0.8%)	2/22	1	0.186069	1
SATB2	1/75 (1.3%)	1/17	1	0.201754	1
SETD5	1/76 (1.3%)	1/16	1	0.204149	1
FA2H	1/76 (1.3%)	1/23	1	0.204149	1
PIGN	1/84 (1.2%)	1/20	1	0.22305	1
SYNE1	2/309 (0.6%)	2/21	1	0.23737	1
BCL11A	1/110 (0.9%)	1/18	1	0.281433	1
ECHS1	1/120 (0.8%)	1/36	1	0.302701	1
IFIH1	1/121 (0.8%)	1/37	1	0.304793	1
PTS	1/122 (0.8%)	1/15	1	0.306879	1
TUBB4A	1/123 (0.8%)	1/17	1	0.308958	1
NALCN	1/124 (0.8%)	1/31	1	0.311031	1
FOXG1	2/379 (0.5%)	2/57	1	0.314568	1
CLCN4	1/126 (0.8%)	1/16	1	0.315159	1
POMGNT1	1/129 (0.8%)	1/33	1	0.321304	1
GLRA1	1/137 (0.7%)	1/33	1	0.337422	1
SETBP1	1/146 (0.7%)	1/20	1	0.355099	1
GRIN2A	1/167 (0.6%)	1/38	1	0.394532	1
MEF2C	1/184 (0.5%)	1/22	1	0.42468	1
IQSEC2	1/226 (0.4%)	1/37	1	0.492886	1
ALS2	2/553 (0.4%)	2/39	1	0.494227	1
G6PD	4/1252 (0.3%)	3/28	1	0.517707	1
MECP2	3/917 (0.3%)	2/22	1	0.519058	1
KMT2A	1/246 (0.4%)	1/40	1	0.522461	1
SHANK3	1/250 (0.4%)	1/13	1	0.528166	1
CDKL5	1/263 (0.4%)	1/53	1	0.54624	1
CASK	1/264 (0.4%)	1/47	1	0.547601	1
ATRX	1/281 (0.4%)	1/73	1	0.570128	1
PTPN11	1/382 (0.3%)	1/29	1	0.682641	1
ATP1A2	1/618 (0.2%)	1/85	1	0.843826	1
PCDH19	1/748 (0.1%)	1/65	1	0.894324	1
DMD	2/1279 (0.2%)	2/15	1	0.896075	1
OPA1	1/900 (0.1%)	1/26	1	0.933067	1
ITPA	0/41 (0.0%)	0/7	1	1	1
WDR62	0/114 (0.0%)	0/16	1	1	1
PHIP	0/55 (0.0%)	0/6	1	1	1
HUWE1	0/73 (0.0%)	0/14	1	1	1
SQSTM1	0/68 (0.0%)	0/12	1	1	1
ZDHHC9	0/25 (0.0%)	0/7	1	1	1
NEXMIF	0/41 (0.0%)	0/11	1	1	1
SETD2	0/63 (0.0%)	0/12	1	1	1
PGAP1	0/10 (0.0%)	0/7	1	1	1
PIEZO2	0/89 (0.0%)	0/7	1	1	1
TECPR2	0/35 (0.0%)	0/11	1	1	1
EZH2	0/30 (0.0%)	0/7	1	1	1
ARSL	0/63 (0.0%)	0/12	1	1	1
SHOC2	0/113 (0.0%)	0/44	1	1	1
TOE1	0/17 (0.0%)	0/5	1	1	1
PSAT1	0/11 (0.0%)	0/8	1	1	1
NGLY1	0/74 (0.0%)	0/18	1	1	1
RPE65	0/204 (0.0%)	0/18	1	1	1
TBL1XR1	0/68 (0.0%)	0/18	1	1	1
NKX2-6	0/10 (0.0%)	0/5	1	1	1
VPS11	0/16 (0.0%)	0/6	1	1	1
PIGV	0/25 (0.0%)	0/6	1	1	1
TPP1	0/160 (0.0%)	0/13	1	1	1
TUBB2A	0/24 (0.0%)	0/8	1	1	1
PDGFRB	0/99 (0.0%)	0/21	1	1	1
SLC9A6	0/105 (0.0%)	0/25	1	1	1
SCN8A	0/974 (0.0%)	0/61	1	1	1
KCTD7	0/91 (0.0%)	0/17	1	1	1
SPTAN1	0/54 (0.0%)	0/3	1	1	1
MICU1	0/40 (0.0%)	0/11	1	1	1
ACTB	0/102 (0.0%)	0/21	1	1	1
ZEB2	0/98 (0.0%)	0/21	1	1	1
SIL1	0/105 (0.0%)	0/17	1	1	1
CHD4	0/43 (0.0%)	0/7	1	1	1
CYP2U1	0/59 (0.0%)	0/15	1	1	1
SLC6A8	0/145 (0.0%)	0/27	1	1	1
KDM5C	0/117 (0.0%)	0/23	1	1	1
ADAT3	0/48 (0.0%)	0/7	1	1	1
FGFR1	0/458 (0.0%)	0/77	1	1	1
SOX2	0/26 (0.0%)	0/12	1	1	1
CTBP1	0/11 (0.0%)	0/7	1	1	1
TSC1	0/182 (0.0%)	0/2	1	1	1
FRRS1L	0/32 (0.0%)	0/5	1	1	1
KANSL1	0/118 (0.0%)	0/16	1	1	1
PGK1	0/26 (0.0%)	0/16	1	1	1
MAST1	0/12 (0.0%)	0/7	1	1	1
SETX	0/84 (0.0%)	0/28	1	1	1
CREBBP	0/385 (0.0%)	0/47	1	1	1
POGZ	0/122 (0.0%)	0/27	1	1	1
TAF1	0/39 (0.0%)	0/3	1	1	1
COQ4	0/51 (0.0%)	0/13	1	1	1
GABRB2	0/97 (0.0%)	0/11	1	1	1
SYNE2	0/6 (0.0%)	0/3	1	1	1
RYR1	0/568 (0.0%)	0/22	1	1	1
PLA2G6	0/238 (0.0%)	0/35	1	1	1
NACC1	0/13 (0.0%)	0/4	1	1	1
WDR45	0/50 (0.0%)	0/18	1	1	1
MFN2	0/637 (0.0%)	0/41	1	1	1
WAC	0/39 (0.0%)	0/14	1	1	1
GATAD2B	0/82 (0.0%)	0/13	1	1	1
RARS2	0/51 (0.0%)	0/24	1	1	1
RYR2	0/152 (0.0%)	0/7	1	1	1
AIFM1	0/114 (0.0%)	0/24	1	1	1
KMT2B	0/104 (0.0%)	0/16	1	1	1
GABBR2	0/12 (0.0%)	0/8	1	1	1
FH	0/479 (0.0%)	0/17	1	1	1
STAMBP	0/15 (0.0%)	0/6	1	1	1
UBA1	0/30 (0.0%)	0/7	1	1	1
SMARCA2	0/84 (0.0%)	0/15	1	1	1
SIN3A	0/71 (0.0%)	0/9	1	1	1
TENM4	0/21 (0.0%)	0/2	1	1	1
MED12	0/136 (0.0%)	0/26	1	1	1
EXOSC3	0/69 (0.0%)	0/15	1	1	1
SUMF1	0/22 (0.0%)	0/6	1	1	1
ABCD1	0/535 (0.0%)	0/90	1	1	1
CAMTA1	0/59 (0.0%)	0/8	1	1	1
TBCK	0/29 (0.0%)	0/7	1	1	1
SLC1A4	0/25 (0.0%)	0/12	1	1	1
HECW2	0/50 (0.0%)	0/13	1	1	1
NIPBL	0/338 (0.0%)	0/11	1	1	1
EPG5	0/88 (0.0%)	0/21	1	1	1
BRAF	0/181 (0.0%)	0/23	1	1	1
MBD5	0/88 (0.0%)	0/21	1	1	1
KCNT1	0/211 (0.0%)	0/24	1	1	1
KCNJ6	0/5 (0.0%)	0/3	1	1	1
MTFMT	0/45 (0.0%)	0/16	1	1	1
TUBB3	0/48 (0.0%)	0/13	1	1	1
REEP1	0/135 (0.0%)	0/25	1	1	1
LIPH	0/212 (0.0%)	0/36	1	1	1
YY1	0/26 (0.0%)	0/4	1	1	1
MAPK8IP3	0/2 (0.0%)	0/2	1	1	1
FGD1	0/174 (0.0%)	0/28	1	1	1
EHMT1	0/70 (0.0%)	0/19	1	1	1
L1CAM	0/98 (0.0%)	0/20	1	1	1
TRIP12	0/67 (0.0%)	0/7	1	1	1
SMC1A	0/199 (0.0%)	0/33	1	1	1
EIF2B2	0/21 (0.0%)	0/12	1	1	1
ARID1B	0/324 (0.0%)	0/43	1	1	1
PPM1D	0/59 (0.0%)	0/8	1	1	1
PPT1	0/75 (0.0%)	0/14	1	1	1
KLHL3	0/36 (0.0%)	0/8	1	1	1
USP9X	0/46 (0.0%)	0/6	1	1	1
SCN3A	0/46 (0.0%)	0/15	1	1	1
POLR3A	0/312 (0.0%)	0/37	1	1	1
PAK3	0/53 (0.0%)	0/17	1	1	1
SLC1A2	0/27 (0.0%)	0/6	1	1	1
EBF3	0/118 (0.0%)	0/18	1	1	1
MED13L	0/124 (0.0%)	0/22	1	1	1
ZFHX3	0/181 (0.0%)	0/3	1	1	1
CUL4B	0/107 (0.0%)	0/13	1	1	1
CACNA1G	0/63 (0.0%)	0/13	1	1	1
OPHN1	0/77 (0.0%)	0/18	1	1	1
SCN1A	0/1541 (0.0%)	0/30	1	1	1
KMT2D	0/958 (0.0%)	0/61	1	1	1
KIF11	0/114 (0.0%)	0/14	1	1	1
NKX6-2	0/23 (0.0%)	0/3	1	1	1
AFG2A	0/34 (0.0%)	0/8	1	1	1
PCLO	0/9 (0.0%)	0/2	1	1	1
PIGT	0/58 (0.0%)	0/20	1	1	1
NEFL	0/162 (0.0%)	0/28	1	1	1
PLOD1	0/53 (0.0%)	0/17	1	1	1
PEX16	0/23 (0.0%)	0/11	1	1	1
WIPI2	0/10 (0.0%)	0/2	1	1	1
ATP6V0A4	0/114 (0.0%)	0/19	1	1	1
PQBP1	0/83 (0.0%)	0/18	1	1	1
MYO7A	0/378 (0.0%)	0/19	1	1	1
DNMT3A	0/46 (0.0%)	0/17	1	1	1
AFG3L2	0/138 (0.0%)	0/25	1	1	1
AGAP1	0/3 (0.0%)	0/1	1	1	1
PIGA	0/61 (0.0%)	0/10	1	1	1
TELO2	0/8 (0.0%)	0/3	1	1	1
DLG4	0/36 (0.0%)	0/5	1	1	1
SPG11	0/133 (0.0%)	0/10	1	1	1
PIK3CD	0/214 (0.0%)	0/20	1	1	1
CTC1	0/38 (0.0%)	0/6	1	1	1
STAT3	0/105 (0.0%)	0/9	1	1	1

## Sheet: Table S8
citation	SPAST	GNAO1	COL4A1	TUBA1A	CTNNB1	ATL1	CACNA1A	L1CAM	TUBB4A	MECP2	SCN2A	AUTS2	SCN8A	FOXG1	KIF1A	IFIH1	ASXL3	MFN2	HECW2	ATP1A3	ALS2	ADCY5	KMT2B	KIDINS220	UBE3A	CYP2U1	DYRK1A	GNB1	ITPR1	ZEB2	AP4M1	ATRX	SLC16A2	DDX3X	TCF4	MEF2C	ZC4H2	KDM5C	WDR45	ZDHHC9	EXOSC3	TAF1	KMT2A	ERCC8	NKX2-1	PANK2	KCNQ2	ZSWIM6	PHIP
McMichael (2015; PMID:25666757)	1	0	0	2	0	0	0	1	0	0	0	0	1	0	0	0	0	0	0	0	0	0	0	0	0	0	0	0	0	0	0	0	0	0	0	0	0	1	0	0	0	0	0	0	0	0	0	0	0
Schnekenberg (2016; PMID:25981959)	0	0	0	0	0	0	0	0	0	0	0	0	0	0	0	0	0	0	0	0	0	0	0	0	0	0	0	0	2	0	0	0	0	0	0	0	0	0	0	0	0	0	0	0	0	0	0	0	0
Takezawa (2018; PMID:29761117)	2	1	0	0	1	0	1	0	0	0	1	0	0	0	0	0	0	0	0	0	0	0	0	0	0	1	0	0	0	0	0	0	0	0	0	0	0	0	0	0	0	0	0	0	0	0	0	0	0
Matthews (2019; PMID:30542205)	1	1	0	0	0	0	0	0	1	2	0	0	0	0	0	0	0	0	0	1	0	0	0	1	0	0	0	0	0	0	0	0	0	0	1	0	0	0	2	0	0	0	0	0	0	0	0	0	0
van Eyk (2019; PMID:31700678)	0	0	3	0	0	0	0	1	0	0	0	0	1	0	2	0	0	0	0	0	0	0	0	0	0	0	0	0	0	0	0	0	0	0	0	0	0	0	0	0	0	0	0	0	0	0	0	0	0
Zech (2020; PMID:33098801)	5	1	0	0	1	1	0	0	2	0	0	1	0	0	0	0	0	0	1	1	2	3	2	0	1	0	0	0	0	1	0	0	0	0	0	0	0	0	0	0	0	0	0	0	1	1	0	0	0
Jin (2020; PMID:32989326)	2	0	0	3	3	2	0	0	0	0	0	0	0	0	0	0	0	0	0	0	0	0	0	0	0	0	0	0	0	0	0	0	0	0	0	0	0	0	0	0	0	0	0	0	0	0	0	0	0
Rosello (2021; PMID:33177673)	1	1	0	0	0	3	0	0	0	0	0	0	0	0	0	1	0	0	0	0	0	0	0	0	0	0	0	1	0	0	0	0	0	0	0	0	0	0	0	0	0	0	0	0	0	0	0	0	0
Moreno-De-Luca (2021; PMID:33528536)	4	7	7	6	18	4	6	2	6	7	1	3	2	4	8	1	3	1	2	5	0	4	1	0	3	1	6	2	2	3	2	2	2	6	6	1	2	1	4	1	3	2	5	2	3	0	7	0	2
May (2021; PMID:34114234)	1	1	1	0	0	0	0	1	0	1	2	0	0	0	0	0	0	1	0	0	0	0	0	0	0	0	0	0	0	0	0	0	0	0	0	0	0	0	0	0	0	0	0	0	0	1	0	1	0
van Eyk (2021; PMID:34531397)	2	0	2	1	0	0	1	0	1	0	0	0	0	0	0	0	0	1	0	0	0	0	0	1	0	0	0	1	0	0	0	0	0	0	0	0	0	0	0	0	0	0	0	0	0	0	0	0	0
Chopra (2022; PMID:35076175)	2	1	1	0	0	1	0	0	0	0	0	0	0	0	0	0	0	0	0	0	0	0	0	0	0	0	0	0	0	0	0	0	1	0	0	0	0	0	0	0	0	0	0	0	0	0	0	0	0
Li (2022; PMID:34077496)	2	0	2	1	1	0	0	0	0	0	0	0	0	1	3	0	0	0	0	0	1	0	0	0	0	2	0	0	0	0	0	1	0	0	0	0	0	0	1	0	0	1	0	0	0	0	0	1	0
Yechieli (2022; PMID:34321325)	0	0	0	1	1	2	0	0	0	0	0	0	0	0	0	0	0	0	0	0	0	0	0	0	0	0	0	0	0	0	0	0	0	0	0	0	0	0	0	0	0	0	0	0	0	0	0	0	0
Pavelekova (2023; PMID:36997436)	0	0	0	0	0	0	2	0	1	2	0	1	0	1	0	1	1	0	1	0	1	3	1	0	1	0	0	0	0	0	0	0	0	0	0	0	0	0	0	0	0	0	0	0	1	1	0	0	0
Fehlings (2024; PMID:38553553)	1	1	4	1	0	0	0	0	0	0	0	0	0	0	0	0	0	0	0	0	0	1	0	0	0	0	0	0	0	0	0	0	0	0	0	1	0	0	0	1	1	0	0	0	0	0	0	0	1
Wang (2024; PMID:38693247)	4	3	2	0	5	3	4	4	2	5	4	1	3	0	3	1	1	1	1	4	3	0	1	2	3	1	1	1	3	2	3	1	1	1	5	0	0	6	0	1	0	1	1	1	0	0	4	0	1
Thys (2024; PMID:39213953)	0	1	4	1	0	0	1	1	0	8	2	0	1	1	7	0	1	0	0	0	0	0	0	1	0	0	2	0	1	1	1	1	0	1	1	1	1	0	0	0	1	0	0	1	0	0	1	0	0
Han (2025; PMID:40243517)	0	0	0	0	0	0	0	0	0	0	0	0	0	0	0	0	0	0	0	0	0	0	0	0	0	0	0	0	0	0	0	0	0	0	0	0	0	0	0	0	0	0	0	0	0	0	0	0	0
Tantsis (2025; PMID:40186422)	0	0	0	1	0	0	2	1	0	0	0	1	0	1	0	1	0	0	0	0	0	0	0	0	0	0	0	0	0	0	1	0	1	1	0	0	0	0	0	0	0	0	0	0	0	0	0	0	0
Silan (2025; PMID:40771987)	1	0	0	0	2	1	0	0	0	0	0	0	0	0	0	0	0	0	0	0	0	0	0	0	0	0	1	0	0	0	0	0	0	0	0	0	1	0	0	0	0	0	1	0	0	0	0	1	0
[truncated: 466 more columns]

## Sheet: Table S9
Author	Year	Cohort size	Diagnosed	Percent	PMID	Title	Journal, Volume, Pages
McMichael	2015	98	14	0.143	PMID:25666757	Whole-exome sequencing points to considerable genetic het- erogeneity of cerebral palsy	Molecular psychiatry, 20, 176–182
Schnekenberg	2016	7	4	0.571	PMID:25981959	De novo point mutations in patients diagnosed with ataxic cerebral palsy	Brain : a journal of neurology, 138, 1817–1832
Takezawa	2018	17	9	0.529	PMID:29761117	Genomic analysis identifies masqueraders of full-term cerebral palsy	Annals of clinical and translational neurology, 5, 538–551.
Matthews	2019	49	31	0.633	PMID:30542205	Atypical cerebral palsy: genomics analysis enables precision medicine	Genetics in Medicine: Official journal of the American College of Medical Genetics, 21, 1621–1628.
van Eyk	2019	271	27	0.1	PMID:31700678	Targeted resequencing identifies genes with recurrent variation in cerebral palsy	NPJ genomic medicine, 4, 27
Jin	2020	250	18	0.072	PMID:32989326	Mutations disrupting neuritogenesis genes confer risk for cerebral palsy	Nature Genetics, 52, 1046–1056
Zech	2020	76	37	0.487	PMID:33098801	Monogenic variants in dystonia: an exome-wide sequencing study	The Lancet. Neurology, 19, 908–918
Rosello	2021	20	11	0.55	PMID:33177673	Hidden etiology of cerebral palsy: genetic and clinical hetero- geneity and efficient diagnosis by next-generation sequencing	Pediatric research, 90, 284–288
Moreno-De-Luca	2021	1526	459	0.301	PMID:33528536	Molecular Diagnostic Yield of Exome Sequencing in Patients With Cerebral Palsy	JAMA, 325, 467–475
May	2021	151	21	0.139	PMID:34114234	Genetic testing in individuals with cerebral palsy	Developmental medicine and child neurology, 63, 1448–1455
Li	2022	120	54	0.45	PMID:34077496	In-depth analysis reveals complex molecular aetiology in a cohort of idiopathic cerebral palsy	Brain : a journal of neurology, 145, 119–141
van Eyk	2021	150	37	0.247	PMID:34531397	Yield of clinically reportable genetic variants in unselected cerebral palsy by whole genome sequencing	NPJ genomic medicine, 6, 74.
Yechieli	2022	45	26	0.578	PMID:34321325	Diagnostic yield of chromosomal microarray and trio whole exome sequencing in cryptogenic cerebral palsy	Journal of medical genetics, 59, 759–767.
Chopra	2022	50	13	0.26	PMID:35076175	Mendelian etiologies identified with whole exome sequencing in cerebral palsy	Annals of clinical and translational neurology, 9, 193–205
Pavelekova	2023	122	49	0.402	PMID:36997436	Predictors of whole exome sequencing in dystonic cerebral palsy and cerebral palsy-like disorders	Parkinsonism & related disorders, 111, 105352
Wang	2024	1578	387	0.245	PMID:38693247	Exome sequencing reveals genetic heterogeneity and clinically actionable findings in children with cerebral palsy	Nature medicine, 30, 1395–1405
Fehlings	2024	327	37	0.113	PMID:38553553	Comprehensive whole-genome sequence analyses provide insights into the genomic architecture of cerebral palsy	Nature genetics, 56, 585–594
Thys	2024	337	129	0.383	PMID:39213953	The Genetic Puzzle of Cerebral Palsy: Results of a Monocentric Study	Pediatric neurology, 161, 1–8
Tantsis	2025	100	21	0.21	PMID:40186422	Genetic testing in cerebral palsy with clinical and neuroimaging variables	Developmental medicine and child neurology, 67(11), 1443-1452.
Han	2025	10	9	0.9	PMID:40243517	Genetic Alterations in Atypical Cerebral Palsy Identified Through Chro- mosomal Microarray and Exome Sequencing	International journal of molecular sciences, 26
Silan	2025	136	9	0.066	PMID:40771987	Unravelling genetic etiology of cerebral palsy: findings from a Slove- nian pediatric cohort	Frontiers in neurology, 16, 1615449
